# Supplementary material for: 3,3,5,5-Tetra­methyl-3,5-disila-4,10-dioxatetra­cyclo­[5.5.1.02,6.08,12]tridecane-9,11-dione
Source: Acta Crystallogr Sect E Struct Rep Online. 2009 Mar 19;65(Pt 4):o788. doi: 10.1107/S1600536809009222 (PMC2968803; doi:10.1107/S1600536809009222)
Supplement: Supplementary file 1 [file e-65-0o788-sup1.cif]

##############################################################################
###                                                                        ###
###        Electronic paper (Acta Crystallographica Section E)             ###
###                                                                        ###
##############################################################################
#                                                                            #
# This CIF contains the data in a paper accepted for publication in Acta     #
# Crystallographica Section E. It conforms to the requirements of Notes      #
# for Authors for Section E, and has been peer reviewed under the auspices   #
# of the IUCr Commission on Journals.                                        #
#                                                                            #
# Full details of the Crystallographic Information File format               #
# are given in the paper "The Crystallographic Information File (CIF):       #
# a New Standard Archive File for Crystallography" by S. R. Hall, F. H.      #
# Allen and I. D. Brown [Acta Cryst. (1991), A47, 655-685].                  #
#                                                                            #
# The current version of the core CIF dictionary is obtainable from          #
# ftp://ftp.iucr.org/pub/cif_core.dic. The current version number is 2.4.    #
#                                                                            #
# Software is freely available for graphical display of the structure(s) in  #
# this CIF.  For information consult the CIF home page http://www.iucr.org/  #
# cif/home.html                                                              #
#                                                                            #
# This file may be used for bona fide research purposes within the           #
# scientific community so long as proper attribution is given to the journal # 
# article from which it was obtained.                                        #
#                                                                            #
##############################################################################
                                             
data_I
_audit_creation_method     SHELXL-97
_chemical_name_systematic
;
3,3,5,5-Tetramethyl-3,5-disila-4,10-
dioxatetracyclo[5.5.1.0^2,6^.0^8,12^]tridecane-9,11-dione
;
_chemical_name_common     ?
_chemical_formula_moiety     'C13 H20 O4 Si2'
_chemical_formula_sum     'C13 H20 O4 Si2'
_chemical_formula_iupac     'C13 H20 O4 Si2'
_chemical_formula_weight     296.47
_chemical_melting_point     ?
_symmetry_cell_setting     monoclinic
_symmetry_space_group_name_H-M     'P 21/n'
_symmetry_space_group_name_Hall     '-P 2yn'
loop_
    _symmetry_equiv_pos_as_xyz
    'x, y, z'
    '-x+1/2, y+1/2, -z+1/2'
    '-x, -y, -z'
    'x-1/2, -y-1/2, z-1/2'
_cell_length_a     8.0475(16)
_cell_length_b     12.047(2)
_cell_length_c     15.361(3)
_cell_angle_alpha     90.00
_cell_angle_beta     95.84(3)
_cell_angle_gamma     90.00
_cell_volume     1481.5(5)
_cell_formula_units_Z     4
_cell_measurement_reflns_used     687
_cell_measurement_theta_min     2.17
_cell_measurement_theta_max     27.48
_cell_measurement_temperature     173(2)
_exptl_crystal_description     block
_exptl_crystal_colour     colourless
_exptl_crystal_size_max     0.77
_exptl_crystal_size_mid     0.55
_exptl_crystal_size_min     0.40
_exptl_crystal_density_diffrn     1.329
_exptl_crystal_density_meas     ?
_exptl_crystal_density_method     'not measured'
_exptl_crystal_F_000     632
_exptl_absorpt_coefficient_mu     0.246
_exptl_absorpt_correction_type     multi-scan
_exptl_absorpt_process_details     '(ABSCOR; Higashi, 1995)'
_exptl_absorpt_correction_T_min     0.8330
_exptl_absorpt_correction_T_max     0.9079
_exptl_special_details
;
;
_diffrn_ambient_temperature     173(2)
_diffrn_radiation_type     MoK\a
_diffrn_radiation_wavelength     0.71073
_diffrn_radiation_source     'rotating anode'
_diffrn_radiation_monochromator     graphite
_diffrn_measurement_device_type     'Rigaku R-AXIS RAPID IP area-detector'
_diffrn_measurement_method     '\w scans at fixed \c = 45\%'
_diffrn_detector_area_resol_mean     ?
_diffrn_reflns_number     6539
_diffrn_reflns_av_R_equivalents     0.0161
_diffrn_reflns_av_sigmaI/netI     0.0381
_diffrn_reflns_theta_min     2.15
_diffrn_reflns_theta_max     27.48
_diffrn_reflns_theta_full     27.48
_diffrn_measured_fraction_theta_max     1.000
_diffrn_measured_fraction_theta_full     1.000
_diffrn_reflns_limit_h_min     -10
_diffrn_reflns_limit_h_max     10
_diffrn_reflns_limit_k_min     -15
_diffrn_reflns_limit_k_max     15
_diffrn_reflns_limit_l_min     -19
_diffrn_reflns_limit_l_max     19
_diffrn_standards_number     0
_diffrn_standards_interval_count     ?
_diffrn_standards_interval_time     ?
_diffrn_standards_decay_%     ?
_refine_special_details
;
Refinement of <i>F</i>^2^ against ALL reflections. The weighted <i>R</i>-factor
<i>wR</i> and goodness of fit <i>S</i> are based on <i>F</i>^2^, conventional
<i>R</i>-factors <i>R</i> are based on <i>F</i>, with <i>F</i> set to zero for
negative <i>F</i>^2^. The threshold expression of <i>F</i>^2^ >
\s(<i>F</i>^2^) is used only for calculating <i>R</i>-factors(gt) <i>etc</i>.
and is not relevant to the choice of reflections for refinement.
<i>R</i>-factors based on <i>F</i>^2^ are statistically about twice as large
as those based on <i>F</i>, and <i>R</i>- factors based on ALL data will be
even larger.
;
_reflns_number_total     3398
_reflns_number_gt     2921
_reflns_threshold_expression     I>2\s(I)
_refine_ls_structure_factor_coef     Fsqd
_refine_ls_matrix_type     full
_refine_ls_R_factor_all     0.0612
_refine_ls_R_factor_gt     0.0440
_refine_ls_wR_factor_gt     0.0954
_refine_ls_wR_factor_ref     0.1015
_refine_ls_goodness_of_fit_ref     1.152
_refine_ls_restrained_S_all     1.152
_refine_ls_number_reflns     3398
_refine_ls_number_parameters     172
_refine_ls_number_restraints     0
_refine_ls_hydrogen_treatment     constr
_refine_ls_weighting_scheme     calc
_refine_ls_weighting_details
                 'calc w=1/[\s^2^(Fo^2^)+(0.0539P)^2^] where P=(Fo^2^+2Fc^2^)/3'
_atom_sites_solution_hydrogens     geom
_atom_sites_solution_primary     direct
_atom_sites_solution_secondary     difmap
_refine_ls_shift/su_max     0.000
_refine_ls_shift/su_mean     0.000
_refine_diff_density_max     0.266
_refine_diff_density_min     -0.374
_refine_ls_extinction_method     none
_refine_ls_extinction_coef     ?
loop_
    _atom_type_symbol
    _atom_type_description
    _atom_type_scat_dispersion_real
    _atom_type_scat_dispersion_imag
    _atom_type_scat_source
    C C 0.0033 0.0016 'International Tables Vol C Tables 4.2.6.8 and 6.1.1.4'
    H H 0.0000 0.0000 'International Tables Vol C Tables 4.2.6.8 and 6.1.1.4'
    O O 0.0106 0.0060 'International Tables Vol C Tables 4.2.6.8 and 6.1.1.4'
    Si Si 0.0817 0.0704 'International Tables Vol C Tables 4.2.6.8 and 6.1.1.4'
_computing_data_collection     'RAPID-AUTO (Rigaku, 2001)'
_computing_cell_refinement     'RAPID-AUTO (Rigaku, 2001)'
_computing_data_reduction     'RAPID-AUTO (Rigaku, 2001)'
_computing_structure_solution     'SHELXS97 (Sheldrick, 2008)'
_computing_structure_refinement     'SHELXL97 (Sheldrick, 2008)'
_computing_molecular_graphics     'XP in SHELXTL (Sheldrick, 2008)'
_computing_publication_material     'SHELXL97 (Sheldrick, 2008)'
loop_
    _atom_site_type_symbol
    _atom_site_label
    _atom_site_fract_x
    _atom_site_fract_y
    _atom_site_fract_z
    _atom_site_U_iso_or_equiv
    _atom_site_adp_type
    _atom_site_calc_flag
    _atom_site_refinement_flags
    _atom_site_occupancy
    _atom_site_disorder_assembly
    _atom_site_disorder_group
    Si Si1 0.16741(6) 0.26208(4) 0.90062(3) 0.02159(13) Uani d . 1 . .
    Si Si2 -0.13909(6) 0.22004(4) 0.97218(3) 0.01986(13) Uani d . 1 . .
    O O1 0.1060(2) 0.08686(13) 1.26700(10) 0.0447(4) Uani d . 1 . .
    O O2 0.34875(17) 0.10991(11) 1.21113(8) 0.0295(3) Uani d . 1 . .
    O O3 0.57506(18) 0.17797(12) 1.15730(9) 0.0371(4) Uani d . 1 . .
    O O4 -0.03918(16) 0.25012(11) 0.88621(8) 0.0268(3) Uani d . 1 . .
    C C1 0.1966(3) 0.14869(17) 1.23476(11) 0.0295(4) Uani d . 1 . .
    C C2 0.4400(2) 0.19586(15) 1.17782(11) 0.0264(4) Uani d . 1 . .
    C C3 0.3389(2) 0.30054(14) 1.17335(11) 0.0239(4) Uani d . 1 . .
    H H3A 0.3993 0.3615 1.2076 0.029 Uiso calc R 1 . .
    C C4 0.2776(2) 0.33916(14) 1.07905(11) 0.0216(4) Uani d . 1 . .
    H H4A 0.3590 0.3866 1.0509 0.026 Uiso calc R 1 . .
    C C5 0.1164(2) 0.39877(14) 1.09749(11) 0.0239(4) Uani d . 1 . .
    H H5A 0.0507 0.4253 1.0435 0.029 Uiso calc R 1 . .
    H H5B 0.1368 0.4605 1.1397 0.029 Uiso calc R 1 . .
    C C6 0.0379(2) 0.29693(14) 1.13743(11) 0.0222(4) Uani d . 1 . .
    H H6A -0.0747 0.3105 1.1575 0.027 Uiso calc R 1 . .
    C C7 0.1770(2) 0.26977(15) 1.21202(11) 0.0254(4) Uani d . 1 . .
    H H7A 0.1630 0.3151 1.2653 0.031 Uiso calc R 1 . .
    C C8 0.2102(2) 0.23867(14) 1.02310(10) 0.0196(3) Uani d . 1 . .
    H H8A 0.2885 0.1746 1.0341 0.024 Uiso calc R 1 . .
    C C9 0.0397(2) 0.21144(13) 1.06256(10) 0.0191(3) Uani d . 1 . .
    H H9A 0.0451 0.1348 1.0876 0.023 Uiso calc R 1 . .
    C C10 0.2621(3) 0.15072(18) 0.83835(13) 0.0359(5) Uani d . 1 . .
    H H10A 0.2381 0.1647 0.7755 0.054 Uiso calc R 1 . .
    H H10B 0.2149 0.0788 0.8528 0.054 Uiso calc R 1 . .
    H H10C 0.3832 0.1498 0.8539 0.054 Uiso calc R 1 . .
    C C11 0.2318(2) 0.40101(16) 0.86415(12) 0.0299(4) Uani d . 1 . .
    H H11A 0.2057 0.4074 0.8006 0.045 Uiso calc R 1 . .
    H H11B 0.3523 0.4105 0.8793 0.045 Uiso calc R 1 . .
    H H11C 0.1716 0.4585 0.8933 0.045 Uiso calc R 1 . .
    C C12 -0.2961(2) 0.32903(15) 0.98616(12) 0.0278(4) Uani d . 1 . .
    H H12A -0.3828 0.3271 0.9365 0.042 Uiso calc R 1 . .
    H H12B -0.2418 0.4019 0.9888 0.042 Uiso calc R 1 . .
    H H12C -0.3470 0.3158 1.0405 0.042 Uiso calc R 1 . .
    C C13 -0.2450(3) 0.08331(15) 0.95812(14) 0.0348(5) Uani d . 1 . .
    H H13A -0.3371 0.0884 0.9114 0.052 Uiso calc R 1 . .
    H H13B -0.2890 0.0621 1.0129 0.052 Uiso calc R 1 . .
    H H13C -0.1647 0.0273 0.9427 0.052 Uiso calc R 1 . .
loop_
    _atom_site_aniso_label
    _atom_site_aniso_U_11
    _atom_site_aniso_U_22
    _atom_site_aniso_U_33
    _atom_site_aniso_U_12
    _atom_site_aniso_U_13
    _atom_site_aniso_U_23
    Si1 0.0194(2) 0.0322(3) 0.0130(2) 0.0056(2) 0.00060(17) -0.00032(18)
    Si2 0.0180(2) 0.0239(2) 0.0170(2) 0.00166(18) -0.00122(17) -0.00031(17)
    O1 0.0419(9) 0.0574(10) 0.0347(8) -0.0030(7) 0.0025(7) 0.0191(7)
    O2 0.0328(8) 0.0327(7) 0.0219(6) 0.0063(6) -0.0031(5) 0.0023(5)
    O3 0.0284(8) 0.0543(9) 0.0280(7) 0.0140(7) 0.0002(6) 0.0065(6)
    O4 0.0209(7) 0.0447(8) 0.0142(6) 0.0031(6) -0.0012(5) 0.0008(5)
    C1 0.0314(10) 0.0421(11) 0.0141(8) 0.0028(8) -0.0025(7) 0.0031(7)
    C2 0.0281(10) 0.0355(10) 0.0139(8) 0.0037(8) -0.0066(7) 0.0004(7)
    C3 0.0238(9) 0.0289(9) 0.0175(8) 0.0026(7) -0.0046(7) -0.0023(7)
    C4 0.0210(9) 0.0251(8) 0.0177(8) 0.0024(7) -0.0022(7) 0.0000(6)
    C5 0.0257(9) 0.0243(9) 0.0206(8) 0.0051(7) -0.0033(7) -0.0031(6)
    C6 0.0212(9) 0.0300(9) 0.0150(8) 0.0063(7) 0.0004(6) -0.0022(6)
    C7 0.0278(10) 0.0351(10) 0.0128(8) 0.0045(8) -0.0009(7) -0.0035(7)
    C8 0.0180(8) 0.0258(8) 0.0146(7) 0.0066(7) -0.0004(6) -0.0011(6)
    C9 0.0212(8) 0.0220(8) 0.0139(8) 0.0042(6) 0.0005(6) -0.0009(6)
    C10 0.0392(12) 0.0486(12) 0.0206(9) 0.0149(10) 0.0056(8) -0.0044(8)
    C11 0.0270(10) 0.0403(11) 0.0218(9) 0.0021(8) 0.0003(7) 0.0042(7)
    C12 0.0215(9) 0.0322(9) 0.0294(10) 0.0058(7) 0.0018(7) 0.0022(7)
    C13 0.0357(11) 0.0292(10) 0.0373(11) -0.0018(8) -0.0078(9) -0.0021(8)
_geom_special_details
;
All e.s.d.'s (except the e.s.d. in the dihedral angle between two l.s. planes)
are estimated using the full covariance matrix. The cell e.s.d.'s are taken
into account individually in the estimation of e.s.d.'s in distances, angles
and torsion angles; correlations between e.s.d.'s in cell parameters are only
used when they are defined by crystal symmetry. An approximate (isotropic)
treatment of cell e.s.d.'s is used for estimating e.s.d.'s involving l.s.
planes.
;
loop_
    _geom_bond_atom_site_label_1
    _geom_bond_atom_site_label_2
    _geom_bond_site_symmetry_2
    _geom_bond_distance
    _geom_bond_publ_flag
    Si1 O4 . 1.6609(14) ?
    Si1 C11 . 1.856(2) ?
    Si1 C10 . 1.856(2) ?
    Si1 C8 . 1.8988(17) ?
    Si2 O4 . 1.6547(14) ?
    Si2 C12 . 1.8501(18) ?
    Si2 C13 . 1.8570(19) ?
    Si2 C9 . 1.8977(18) ?
    O1 C1 . 1.185(2) ?
    O2 C1 . 1.393(2) ?
    O2 C2 . 1.396(2) ?
    O3 C2 . 1.182(2) ?
    C1 C7 . 1.505(3) ?
    C2 C3 . 1.499(3) ?
    C3 C7 . 1.531(3) ?
    C3 C4 . 1.553(2) ?
    C3 H3A . 1.0000 ?
    C4 C5 . 1.535(2) ?
    C4 C8 . 1.551(2) ?
    C4 H4A . 1.0000 ?
    C5 C6 . 1.536(2) ?
    C5 H5A . 0.9900 ?
    C5 H5B . 0.9900 ?
    C6 C9 . 1.545(2) ?
    C6 C7 . 1.553(2) ?
    C6 H6A . 1.0000 ?
    C7 H7A . 1.0000 ?
    C8 C9 . 1.589(2) ?
    C8 H8A . 1.0000 ?
    C9 H9A . 1.0000 ?
    C10 H10A . 0.9800 ?
    C10 H10B . 0.9800 ?
    C10 H10C . 0.9800 ?
    C11 H11A . 0.9800 ?
    C11 H11B . 0.9800 ?
    C11 H11C . 0.9800 ?
    C12 H12A . 0.9800 ?
    C12 H12B . 0.9800 ?
    C12 H12C . 0.9800 ?
    C13 H13A . 0.9800 ?
    C13 H13B . 0.9800 ?
    C13 H13C . 0.9800 ?
loop_
    _geom_angle_atom_site_label_1
    _geom_angle_atom_site_label_2
    _geom_angle_atom_site_label_3
    _geom_angle_site_symmetry_1
    _geom_angle_site_symmetry_3
    _geom_angle
    _geom_angle_publ_flag
    O4 Si1 C11 . . 110.16(8) ?
    O4 Si1 C10 . . 109.06(9) ?
    C11 Si1 C10 . . 110.76(10) ?
    O4 Si1 C8 . . 101.37(8) ?
    C11 Si1 C8 . . 113.90(8) ?
    C10 Si1 C8 . . 111.15(8) ?
    O4 Si2 C12 . . 109.29(8) ?
    O4 Si2 C13 . . 110.85(9) ?
    C12 Si2 C13 . . 109.41(10) ?
    O4 Si2 C9 . . 101.65(7) ?
    C12 Si2 C9 . . 115.46(8) ?
    C13 Si2 C9 . . 109.96(8) ?
    C1 O2 C2 . . 110.85(15) ?
    Si2 O4 Si1 . . 118.28(8) ?
    O1 C1 O2 . . 119.50(18) ?
    O1 C1 C7 . . 130.70(19) ?
    O2 C1 C7 . . 109.81(16) ?
    O3 C2 O2 . . 119.65(17) ?
    O3 C2 C3 . . 130.63(19) ?
    O2 C2 C3 . . 109.71(16) ?
    C2 C3 C7 . . 104.96(15) ?
    C2 C3 C4 . . 114.45(14) ?
    C7 C3 C4 . . 103.46(14) ?
    C2 C3 H3A . . 111.2 ?
    C7 C3 H3A . . 111.2 ?
    C4 C3 H3A . . 111.2 ?
    C5 C4 C8 . . 102.28(14) ?
    C5 C4 C3 . . 99.31(14) ?
    C8 C4 C3 . . 110.06(14) ?
    C5 C4 H4A . . 114.5 ?
    C8 C4 H4A . . 114.5 ?
    C3 C4 H4A . . 114.5 ?
    C4 C5 C6 . . 95.15(13) ?
    C4 C5 H5A . . 112.7 ?
    C6 C5 H5A . . 112.7 ?
    C4 C5 H5B . . 112.7 ?
    C6 C5 H5B . . 112.7 ?
    H5A C5 H5B . . 110.2 ?
    C5 C6 C9 . . 101.53(13) ?
    C5 C6 C7 . . 99.69(14) ?
    C9 C6 C7 . . 110.38(14) ?
    C5 C6 H6A . . 114.5 ?
    C9 C6 H6A . . 114.5 ?
    C7 C6 H6A . . 114.5 ?
    C1 C7 C3 . . 104.57(15) ?
    C1 C7 C6 . . 115.23(15) ?
    C3 C7 C6 . . 103.91(14) ?
    C1 C7 H7A . . 110.9 ?
    C3 C7 H7A . . 110.9 ?
    C6 C7 H7A . . 110.9 ?
    C4 C8 C9 . . 102.53(13) ?
    C4 C8 Si1 . . 116.81(12) ?
    C9 C8 Si1 . . 109.40(11) ?
    C4 C8 H8A . . 109.3 ?
    C9 C8 H8A . . 109.3 ?
    Si1 C8 H8A . . 109.3 ?
    C6 C9 C8 . . 102.71(13) ?
    C6 C9 Si2 . . 116.39(12) ?
    C8 C9 Si2 . . 109.22(11) ?
    C6 C9 H9A . . 109.4 ?
    C8 C9 H9A . . 109.4 ?
    Si2 C9 H9A . . 109.4 ?
    Si1 C10 H10A . . 109.5 ?
    Si1 C10 H10B . . 109.5 ?
    H10A C10 H10B . . 109.5 ?
    Si1 C10 H10C . . 109.5 ?
    H10A C10 H10C . . 109.5 ?
    H10B C10 H10C . . 109.5 ?
    Si1 C11 H11A . . 109.5 ?
    Si1 C11 H11B . . 109.5 ?
    H11A C11 H11B . . 109.5 ?
    Si1 C11 H11C . . 109.5 ?
    H11A C11 H11C . . 109.5 ?
    H11B C11 H11C . . 109.5 ?
    Si2 C12 H12A . . 109.5 ?
    Si2 C12 H12B . . 109.5 ?
    H12A C12 H12B . . 109.5 ?
    Si2 C12 H12C . . 109.5 ?
    H12A C12 H12C . . 109.5 ?
    H12B C12 H12C . . 109.5 ?
    Si2 C13 H13A . . 109.5 ?
    Si2 C13 H13B . . 109.5 ?
    H13A C13 H13B . . 109.5 ?
    Si2 C13 H13C . . 109.5 ?
    H13A C13 H13C . . 109.5 ?
    H13B C13 H13C . . 109.5 ?
loop_
    _geom_torsion_atom_site_label_1
    _geom_torsion_atom_site_label_2
    _geom_torsion_atom_site_label_3
    _geom_torsion_atom_site_label_4
    _geom_torsion_site_symmetry_1
    _geom_torsion_site_symmetry_2
    _geom_torsion_site_symmetry_3
    _geom_torsion_site_symmetry_4
    _geom_torsion
    _geom_torsion_publ_flag
    C12 Si2 O4 Si1 . . . . 123.01(10) ?
    C13 Si2 O4 Si1 . . . . -116.32(10) ?
    C9 Si2 O4 Si1 . . . . 0.51(10) ?
    C11 Si1 O4 Si2 . . . . -122.87(10) ?
    C10 Si1 O4 Si2 . . . . 115.37(10) ?
    C8 Si1 O4 Si2 . . . . -1.94(10) ?
    C2 O2 C1 O1 . . . . -177.51(17) ?
    C2 O2 C1 C7 . . . . 2.98(19) ?
    C1 O2 C2 O3 . . . . 177.48(16) ?
    C1 O2 C2 C3 . . . . -3.49(19) ?
    O3 C2 C3 C7 . . . . -178.57(19) ?
    O2 C2 C3 C7 . . . . 2.54(18) ?
    O3 C2 C3 C4 . . . . 68.7(3) ?
    O2 C2 C3 C4 . . . . -110.17(17) ?
    C2 C3 C4 C5 . . . . 150.76(16) ?
    C7 C3 C4 C5 . . . . 37.17(16) ?
    C2 C3 C4 C8 . . . . 43.9(2) ?
    C7 C3 C4 C8 . . . . -69.65(17) ?
    C8 C4 C5 C6 . . . . 55.13(15) ?
    C3 C4 C5 C6 . . . . -57.91(15) ?
    C4 C5 C6 C9 . . . . -56.45(15) ?
    C4 C5 C6 C7 . . . . 56.84(14) ?
    O1 C1 C7 C3 . . . . 179.3(2) ?
    O2 C1 C7 C3 . . . . -1.26(18) ?
    O1 C1 C7 C6 . . . . -67.3(3) ?
    O2 C1 C7 C6 . . . . 112.13(17) ?
    C2 C3 C7 C1 . . . . -0.75(17) ?
    C4 C3 C7 C1 . . . . 119.55(15) ?
    C2 C3 C7 C6 . . . . -121.95(14) ?
    C4 C3 C7 C6 . . . . -1.66(17) ?
    C5 C6 C7 C1 . . . . -148.19(15) ?
    C9 C6 C7 C1 . . . . -41.9(2) ?
    C5 C6 C7 C3 . . . . -34.41(16) ?
    C9 C6 C7 C3 . . . . 71.83(17) ?
    C5 C4 C8 C9 . . . . -33.12(15) ?
    C3 C4 C8 C9 . . . . 71.70(16) ?
    C5 C4 C8 Si1 . . . . 86.45(15) ?
    C3 C4 C8 Si1 . . . . -168.72(12) ?
    O4 Si1 C8 C4 . . . . -113.01(13) ?
    C11 Si1 C8 C4 . . . . 5.26(15) ?
    C10 Si1 C8 C4 . . . . 131.21(14) ?
    O4 Si1 C8 C9 . . . . 2.82(12) ?
    C11 Si1 C8 C9 . . . . 121.09(12) ?
    C10 Si1 C8 C9 . . . . -112.96(12) ?
    C5 C6 C9 C8 . . . . 36.63(15) ?
    C7 C6 C9 C8 . . . . -68.39(17) ?
    C5 C6 C9 Si2 . . . . -82.62(15) ?
    C7 C6 C9 Si2 . . . . 172.36(12) ?
    C4 C8 C9 C6 . . . . -2.16(15) ?
    Si1 C8 C9 C6 . . . . -126.78(11) ?
    C4 C8 C9 Si2 . . . . 121.97(11) ?
    Si1 C8 C9 Si2 . . . . -2.65(13) ?
    O4 Si2 C9 C6 . . . . 117.15(13) ?
    C12 Si2 C9 C6 . . . . -1.00(16) ?
    C13 Si2 C9 C6 . . . . -125.37(14) ?
    O4 Si2 C9 C8 . . . . 1.49(12) ?
    C12 Si2 C9 C8 . . . . -116.66(12) ?
    C13 Si2 C9 C8 . . . . 118.97(12) ?
loop_
    _geom_hbond_atom_site_label_D
    _geom_hbond_atom_site_label_H
    _geom_hbond_atom_site_label_A
    _geom_hbond_site_symmetry_A
    _geom_hbond_distance_DH
    _geom_hbond_distance_HA
    _geom_hbond_distance_DA
    _geom_hbond_angle_DHA
    _geom_hbond_publ_flag
    C11 H11A O3 4_565 0.98 2.56 3.432(2) 149 y
    C12 H12C O3 1_455 0.98 2.57 3.443(2) 149 y
data_global
_journal_date_recd_electronic     2009-02-25
_journal_date_accepted     2009-03-12
_journal_name_full     'Acta Crystallographica, Section E'
_journal_year     2009
_journal_volume     65
_journal_issue      4
_journal_page_first     o788
_journal_page_last     o788
_journal_paper_category     QO
_journal_coeditor_code     XU2490
_publ_contact_author_name     'Jun-Ying Zhang'
_publ_contact_author_address
;
Beisanhuan East Road 15, 72 #,
Beijing University of Chemical Technology,
Beijing 100029, China
;
_publ_contact_author_email     zjybuct@gmail.com
_publ_contact_author_fax     '0086 10 64425439'
_publ_contact_author_phone     '0086 10 64426965'
_publ_section_title
;\
3,3,5,5-Tetramethyl-3,5-disila-4,10-dioxatetracyclo[5.5.1.0^2,6^.0^8,12^]\
tridecane-9,11-dione
;
loop_
    _publ_author_name
    _publ_author_address
    'Sheng, Peng-Peng'
;
Laboratory of Adhesives and In Situ Polymerization Technology
Beijing University of Chemical Technology
Beijing 100029
People's Republic of China
and
China Academy of Engineering Physics
Research Center of Laser Fusion
Mianyang 621900
Sichuan
People's Republic of China
;
    'Zhang, Jun-Ying'
;
Laboratory of Adhesives and In Situ Polymerization Technology
Beijing University of Chemical Technology
Beijing 100029
People's Republic of China
and
China Academy of Engineering Physics
Research Center of Laser Fusion
Mianyang 621900
Sichuan
People's Republic of China
;
    'Zhang, Lin'
;
Laboratory of Adhesives and In Situ Polymerization Technology
Beijing University of Chemical Technology
Beijing 100029
People's Republic of China
and
China Academy of Engineering Physics
Research Center of Laser Fusion
Mianyang 621900
Sichuan
People's Republic of China
;
