# Supplementary material for: 3,3,5,5-Tetra­methyl-3,5-disila-4,10-dioxatetra­cyclo­[5.5.1.02,6.08,12]tridecane-9,11-dione
Source: Acta Crystallogr Sect E Struct Rep Online. 2009 Mar 19;65(Pt 4):o788. doi: 10.1107/S1600536809009222 (PMC2968803; doi:10.1107/S1600536809009222)
Supplement: Supplementary file 2 [file e-65-0o788-Isup2.hkl]

# 
# h,k,l, Fc-squared, Fo-squared, sigma(Fo-squared) and status flag 
# 
data_I
_shelx_title ' sx2584 in P2(1)/n' 
_shelx_refln_list_code          4 
_shelx_F_calc_maximum      238.19 
_exptl_crystal_F_000       632.00 
_reflns_d_resolution_high  0.7701 
 
loop_ 
 _symmetry_equiv_pos_as_xyz 
 'x, y, z' 
 '-x+1/2, y+1/2, -z+1/2' 
 '-x, -y, -z' 
 'x-1/2, -y-1/2, z-1/2' 
 
_cell_length_a     8.0475 
_cell_length_b    12.0475 
_cell_length_c    15.3605 
_cell_angle_alpha  90.000 
_cell_angle_beta   95.843 
_cell_angle_gamma  90.000 
 
_shelx_F_squared_multiplier     1.000 
 
loop_ 
 _refln_index_h 
 _refln_index_k 
 _refln_index_l 
 _refln_F_squared_calc 
 _refln_F_squared_meas 
 _refln_F_squared_sigma 
 _refln_observed_status 
   2   0   0     9738.71     8928.23    223.19 o 
   4   0   0     1043.74      933.75     23.54 o 
   6   0   0      572.34      548.96     23.14 o 
   8   0   0       35.45       51.97     16.28 o 
  10   0   0      472.66      459.13     25.10 o 
   1   1   0      182.49      166.66      4.94 o 
   2   1   0     1291.11     1340.49     26.54 o 
   3   1   0       30.17       34.49      3.49 o 
   4   1   0      513.51      550.69     10.48 o 
   5   1   0       11.22       25.10      6.73 o 
   6   1   0     1172.71     1201.03     20.40 o 
   7   1   0        0.69       10.94      8.85 o 
   8   1   0       89.96       91.06     11.83 o 
   9   1   0       24.08       28.16     13.98 o 
  10   1   0      275.28      264.18     19.01 o 
   0   2   0    56733.50    34394.88    829.74 o 
   1   2   0      229.19      229.38      4.34 o 
   2   2   0        0.80        6.73      3.82 o 
   3   2   0        0.82        6.93      3.63 o 
   4   2   0      284.24      227.51      8.19 o 
   5   2   0        0.01        9.73      6.10 o 
   6   2   0     1651.58     1554.18     30.68 o 
   7   2   0       49.42       55.67     12.67 o 
   8   2   0      355.95      349.72     15.72 o 
   9   2   0       89.12       91.71     15.22 o 
  10   2   0      308.21      310.92     17.29 o 
   1   3   0      243.36      244.30      5.37 o 
   2   3   0      193.11      188.54      6.39 o 
   3   3   0     1174.17     1202.64     27.80 o 
   4   3   0     1896.76     2048.40     31.19 o 
   5   3   0      325.31      359.92     12.30 o 
   6   3   0      571.73      578.09     20.25 o 
   7   3   0       79.69       84.72      9.91 o 
   8   3   0       79.00       89.94      9.21 o 
   9   3   0       84.67       85.33     14.90 o 
  10   3   0      333.41      320.24     21.12 o 
   0   4   0      137.94      179.00      4.81 o 
   1   4   0       45.91       56.36      2.35 o 
   2   4   0     1198.12     1332.83     29.75 o 
   3   4   0     1998.18     2051.61     37.45 o 
   4   4   0      387.88      382.70      9.87 o 
   5   4   0     1579.47     1546.72     26.99 o 
   6   4   0     1978.24     1857.86     21.64 o 
   7   4   0       38.23       45.28      9.54 o 
   8   4   0      176.86      173.18     12.89 o 
   9   4   0       45.09       62.75     13.90 o 
  10   4   0      181.67      194.98     18.19 o 
   1   5   0        2.74        7.56      3.12 o 
   2   5   0      230.80      272.33      9.43 o 
   3   5   0     1779.75     1845.30     39.62 o 
   4   5   0     1289.15     1314.59     24.69 o 
   5   5   0       36.56       44.31      5.88 o 
   6   5   0       19.93       22.75      7.53 o 
   7   5   0      502.86      496.01     13.99 o 
   8   5   0        1.11       10.21     10.27 o 
   9   5   0       70.69       78.78     11.55 o 
   0   6   0     4180.72     4491.79     44.23 o 
   1   6   0     2981.87     2994.19     48.74 o 
   2   6   0      152.84      130.44      6.98 o 
   3   6   0      109.65      107.51      4.42 o 
   4   6   0      752.26      795.77     19.77 o 
   5   6   0     1888.60     1837.31     44.48 o 
   6   6   0      591.39      569.73     14.19 o 
   7   6   0      106.60      103.63     10.81 o 
   8   6   0       89.53       99.95     10.45 o 
   9   6   0      115.72      108.41     16.95 o 
   1   7   0       74.85       72.43      5.84 o 
   2   7   0      100.80      122.85      7.53 o 
   3   7   0       55.31       47.85      4.79 o 
   4   7   0      790.45      797.38     27.56 o 
   5   7   0      495.72      507.64     13.57 o 
   6   7   0        0.17        6.67      9.15 o 
   7   7   0      369.05      344.20     12.65 o 
   8   7   0       24.99       27.91     15.30 o 
   9   7   0       13.36       23.47     10.70 o 
   0   8   0      161.88      189.27      3.24 o 
   1   8   0     2326.40     2178.38     18.94 o 
   2   8   0      277.64      268.34     11.11 o 
   3   8   0      135.09      128.85      8.63 o 
   4   8   0       86.64       85.74      8.39 o 
   5   8   0      699.69      669.53     16.25 o 
   6   8   0      398.83      376.77     12.92 o 
   7   8   0        2.39       11.47      9.04 o 
   8   8   0        1.85        9.81      9.51 o 
   1   9   0       23.64       26.61      4.89 o 
   2   9   0       70.56       70.73      7.55 o 
   3   9   0      170.94      185.09     10.99 o 
   4   9   0     1053.08     1030.30     32.42 o 
   5   9   0      428.48      444.51     15.64 o 
   6   9   0        7.20        9.60      7.64 o 
   7   9   0       66.04       74.54     11.00 o 
   8   9   0       59.13       64.00     16.18 o 
   0  10   0       93.12       87.47      7.06 o 
   1  10   0      433.09      395.84      7.35 o 
   2  10   0      273.63      265.28     12.68 o 
   3  10   0       88.38      107.21     13.36 o 
   4  10   0      174.08      163.09     10.29 o 
   5  10   0      914.89      880.76     12.98 o 
   6  10   0       34.05       44.97     10.60 o 
   7  10   0       54.65       63.83     10.22 o 
   1  11   0      145.75      151.97      5.27 o 
   2  11   0      540.97      529.38     14.98 o 
   3  11   0        1.55        7.40      6.56 o 
   4  11   0      568.09      559.15     14.45 o 
   5  11   0      141.27      141.11     10.12 o 
   6  11   0      148.84      149.84     10.23 o 
   7  11   0        0.45       11.15     10.18 o 
   0  12   0      109.91      116.30     11.18 o 
   1  12   0      143.71      136.70     15.69 o 
   2  12   0      322.56      322.53     13.73 o 
   3  12   0       46.78       57.00      9.62 o 
   4  12   0      131.97      129.01      8.43 o 
   5  12   0      412.63      395.03     13.12 o 
   6  12   0       56.31       59.66     11.80 o 
   1  13   0      105.43      104.34     20.99 o 
   2  13   0      386.94      366.02     11.38 o 
   3  13   0        1.23       14.99      6.63 o 
   4  13   0      166.07      162.91     12.42 o 
   5  13   0       49.68       61.97     13.18 o 
   0  14   0        0.08       10.00      9.02 o 
   1  14   0      168.49      170.83     17.06 o 
   2  14   0        5.09       10.68      6.20 o 
   3  14   0        1.55       23.85      7.27 o 
   4  14   0        0.13       27.12     12.16 o 
   1  15   0       10.24       20.79     12.75 o 
   2  15   0       58.20       51.19     17.85 o 
  -9   0   1       20.46       36.48     15.89 o 
  -7   0   1     1850.36     1687.47     28.63 o 
  -5   0   1        0.66        4.31     10.20 o 
  -3   0   1      983.59     1247.36     35.69 o 
  -1   0   1    26549.24    17671.32   1117.33 o 
   1   0   1      111.21      112.18      3.73 o 
   3   0   1     6224.49     5886.32     68.45 o 
   5   0   1      419.55      465.01     12.94 o 
   7   0   1      338.26      337.53     20.79 o 
   9   0   1      373.68      362.05     29.03 o 
 -10   1   1       23.30       39.28     12.90 o 
  -9   1   1      608.08      587.06     18.93 o 
  -8   1   1       84.30       77.46     15.24 o 
  -7   1   1      767.34      727.70     20.72 o 
  -6   1   1       34.28       43.41      7.36 o 
  -5   1   1       45.20       47.32      5.83 o 
  -4   1   1       28.52       30.93      5.51 o 
  -3   1   1     2248.92     2433.03     41.00 o 
  -2   1   1      440.98      470.73     12.42 o 
  -1   1   1     6717.97     6294.98    124.34 o 
   0   1   1       53.48       16.47      7.48 o 
   1   1   1      109.04      109.58      3.12 o 
   2   1   1      161.03      166.39      5.42 o 
   3   1   1      188.58      224.48      6.86 o 
   4   1   1       11.66       13.04      4.44 o 
   5   1   1       70.55       69.61      6.08 o 
   6   1   1       87.30       85.59      8.83 o 
   7   1   1      162.26      160.57      9.97 o 
   8   1   1      151.20      143.68     15.94 o 
   9   1   1       20.15       34.19     11.65 o 
  10   1   1       46.60       61.13     12.27 o 
 -10   2   1       45.24       50.18     13.79 o 
  -9   2   1       76.68       79.53     14.17 o 
  -8   2   1       36.16       45.06     10.27 o 
  -7   2   1     1568.80     1500.27     43.21 o 
  -6   2   1      119.98      107.52      8.20 o 
  -5   2   1     1054.92     1123.99     26.16 o 
  -4   2   1     1154.00     1256.40     23.76 o 
  -3   2   1      761.96      700.10     17.20 o 
  -2   2   1     2383.56     2516.73     30.44 o 
  -1   2   1     6832.10     6851.27    137.59 o 
   0   2   1     2226.55     2250.99     26.67 o 
   1   2   1     2798.34     2776.23     62.07 o 
   2   2   1      465.32      457.88      5.95 o 
   3   2   1      758.33      742.27     16.66 o 
   4   2   1        7.19       10.69      4.29 o 
   5   2   1       30.57       18.82      4.69 o 
   6   2   1       71.30       70.21      5.87 o 
   7   2   1      192.12      195.38     14.23 o 
   8   2   1      138.94      136.56     11.64 o 
   9   2   1      477.28      461.91     21.18 o 
  10   2   1        7.65       16.89     13.48 o 
 -10   3   1       86.13       91.93     13.92 o 
  -9   3   1      349.00      325.21     18.03 o 
  -8   3   1        0.31        8.45     10.45 o 
  -7   3   1      688.75      659.30     22.62 o 
  -6   3   1        8.02       11.72      6.17 o 
  -5   3   1       37.61       46.09      7.77 o 
  -4   3   1      691.67      731.27     15.64 o 
  -3   3   1     2060.78     2106.69     39.15 o 
  -2   3   1     3085.80     3315.62     59.47 o 
  -1   3   1     2652.17     2772.53     61.17 o 
   0   3   1        2.41        3.59      1.93 o 
   1   3   1      918.48      855.73     20.79 o 
   2   3   1       47.92       54.60      3.53 o 
   3   3   1      842.88      941.19     19.68 o 
   4   3   1       10.32       12.03      4.63 o 
   5   3   1      657.39      604.17     10.04 o 
   6   3   1      107.93      118.96      8.10 o 
   7   3   1      220.37      236.93     10.08 o 
   8   3   1      184.10      181.26     13.24 o 
   9   3   1       72.58       80.25     12.45 o 
  10   3   1       52.75       64.01     14.51 o 
 -10   4   1        7.51       23.61     12.84 o 
  -9   4   1       32.04       46.08     11.59 o 
  -8   4   1        1.65       10.12     12.76 o 
  -7   4   1      154.86      149.18     10.25 o 
  -6   4   1      313.38      318.68     13.95 o 
  -5   4   1     2938.65     2903.69     60.11 o 
  -4   4   1      178.11      157.26      7.13 o 
  -3   4   1     2910.83     2911.21     56.64 o 
  -2   4   1     1717.30     1663.00     35.84 o 
  -1   4   1     2482.43     2805.04     45.38 o 
   0   4   1      667.86      743.62      8.14 o 
   1   4   1     6776.73     6867.00    182.99 o 
   2   4   1      102.78      121.04     29.71 o 
   3   4   1     1473.43     1486.42     28.05 o 
   4   4   1      580.19      551.98     15.40 o 
   5   4   1      155.44      142.14     12.96 o 
   6   4   1        4.57       11.58      8.37 o 
   7   4   1      126.91      124.03      8.70 o 
   8   4   1      492.29      486.36     15.31 o 
   9   4   1      287.85      276.58     19.13 o 
  -9   5   1      431.53      408.14     16.75 o 
  -8   5   1      398.41      379.79     16.36 o 
  -7   5   1      522.74      508.12     15.53 o 
  -6   5   1      309.64      291.78      9.65 o 
  -5   5   1       21.39       23.20      5.19 o 
  -4   5   1     1732.46     1830.94     30.79 o 
  -3   5   1      192.29      164.02      6.02 o 
  -2   5   1     1764.80     1945.86     39.96 o 
  -1   5   1       30.74       29.59      8.63 o 
   0   5   1      668.98      662.17     11.39 o 
   1   5   1        1.69        9.05      3.96 o 
   2   5   1        0.43        2.07      3.80 o 
   3   5   1       10.96        6.37      4.92 o 
   4   5   1       27.56       28.19      6.28 o 
   5   5   1      652.69      637.37     18.00 o 
   6   5   1       29.29       29.39      8.99 o 
   7   5   1      165.59      170.46     10.36 o 
   8   5   1       15.01       27.65     12.67 o 
   9   5   1      104.24      102.28     13.51 o 
  -9   6   1        6.25       17.23     13.38 o 
  -8   6   1      117.36      109.05     13.59 o 
  -7   6   1      184.12      178.87     11.35 o 
  -6   6   1      680.73      677.92     14.39 o 
  -5   6   1      738.91      698.68     25.96 o 
  -4   6   1       50.91       36.90      4.80 o 
  -3   6   1      172.72      157.84      6.55 o 
  -2   6   1     1586.44     1536.50     21.06 o 
  -1   6   1     3222.74     3402.25     38.74 o 
   0   6   1      382.94      453.86      9.51 o 
   1   6   1     2029.15     2093.27     48.93 o 
   2   6   1      160.69      123.81      6.97 o 
   3   6   1     4663.22     4415.00    109.61 o 
   4   6   1      537.56      463.86     16.92 o 
   5   6   1      114.74      107.59      9.32 o 
   6   6   1        7.56        8.18      7.90 o 
   7   6   1       29.63       37.52      8.74 o 
   8   6   1      226.53      224.84     15.84 o 
   9   6   1       10.25       20.44     16.00 o 
  -9   7   1      234.72      239.02     14.99 o 
  -8   7   1      237.73      209.54     17.70 o 
  -7   7   1      190.68      184.68     12.62 o 
  -6   7   1      329.33      312.30     14.97 o 
  -5   7   1        0.31        7.91      7.76 o 
  -4   7   1      115.42      128.28      6.26 o 
  -3   7   1      214.52      205.96      8.62 o 
  -2   7   1        6.64       18.54      5.83 o 
  -1   7   1      678.80      618.68     12.51 o 
   0   7   1      608.75      639.52      8.91 o 
   1   7   1      511.18      517.12      6.37 o 
   2   7   1      193.29      187.52      7.45 o 
   3   7   1       26.30       29.29      6.44 o 
   4   7   1       13.59       28.05      7.00 o 
   5   7   1     1145.32     1126.93     27.45 o 
   6   7   1      124.42      130.06     11.24 o 
   7   7   1       15.43       17.50      8.74 o 
   8   7   1       47.43       53.46      9.93 o 
   9   7   1       27.21       39.64     13.53 o 
  -8   8   1      131.55      130.15     14.24 o 
  -7   8   1       51.00       54.47     11.28 o 
  -6   8   1      483.31      464.21     15.08 o 
  -5   8   1      165.53      168.97     10.88 o 
  -4   8   1       71.34       69.40      7.26 o 
  -3   8   1      341.74      344.44     11.72 o 
  -2   8   1      766.35      773.26     25.70 o 
  -1   8   1      309.48      327.01     13.59 o 
   0   8   1      137.46      123.40      2.96 o 
   1   8   1      751.69      779.95     12.79 o 
   2   8   1     1904.90     1898.76     37.93 o 
   3   8   1      823.31      821.85     19.21 o 
   4   8   1      212.85      190.98      8.73 o 
   5   8   1       59.45       68.17      8.27 o 
   6   8   1      140.71      167.65     11.39 o 
   7   8   1        1.35       14.86      8.62 o 
   8   8   1       41.79       60.27     10.99 o 
  -8   9   1      111.22      124.65     14.18 o 
  -7   9   1       13.18       21.26     10.10 o 
  -6   9   1        0.00        6.33     10.68 o 
  -5   9   1      231.28      234.01     14.27 o 
  -4   9   1       73.99       71.72      9.52 o 
  -3   9   1      155.29      159.26      7.94 o 
  -2   9   1      120.68      127.77      6.66 o 
  -1   9   1      931.48      870.44      9.61 o 
   0   9   1      275.31      276.96      3.98 o 
   1   9   1      173.53      170.46     10.70 o 
   2   9   1        7.60       15.26      5.02 o 
   3   9   1      427.89      387.14     14.21 o 
   4   9   1       34.05       45.65      6.58 o 
   5   9   1       81.92       82.88      8.65 o 
   6   9   1       38.97       52.42      7.43 o 
   7   9   1       91.20       93.12     10.72 o 
   8   9   1       16.71       34.50     12.53 o 
  -8  10   1      107.89      115.00      8.67 o 
  -7  10   1        6.30       18.98      7.10 o 
  -6  10   1      107.66      101.61      8.45 o 
  -5  10   1      191.39      189.99     12.34 o 
  -4  10   1       30.29       33.22     10.12 o 
  -3  10   1      403.65      377.07     16.75 o 
  -2  10   1      257.85      265.79     11.28 o 
  -1  10   1      166.29      173.32      9.51 o 
   0  10   1        2.04       10.20     10.79 o 
   1  10   1      222.34      224.19      8.17 o 
   2  10   1     1040.44     1029.02     23.45 o 
   3  10   1       38.94       45.12      5.91 o 
   4  10   1      180.58      180.10     10.08 o 
   5  10   1       27.79       28.50      9.28 o 
   6  10   1      517.91      494.19     15.29 o 
   7  10   1       42.58       52.06     11.63 o 
  -7  11   1       16.70       27.80     10.81 o 
  -6  11   1        0.01       10.33      8.24 o 
  -5  11   1      262.01      268.60     12.79 o 
  -4  11   1      194.10      162.40     28.63 o 
  -3  11   1        8.26       15.63      7.35 o 
  -2  11   1       12.12       19.89      5.37 o 
  -1  11   1      132.86      136.31     15.69 o 
   0  11   1      230.43      223.58     17.85 o 
   1  11   1       51.51       50.44      4.45 o 
   2  11   1       38.75       36.97      8.47 o 
   3  11   1      386.01      335.03     16.21 o 
   4  11   1       13.38       22.51      6.31 o 
   5  11   1      299.96      299.65     13.77 o 
   6  11   1        0.01       14.80     10.45 o 
   7  11   1        6.12       28.12     11.61 o 
  -6  12   1       18.34       24.53     10.80 o 
  -5  12   1       22.66       25.17     10.41 o 
  -4  12   1       89.36       97.97      8.32 o 
  -3  12   1       27.74       30.63     11.57 o 
  -2  12   1      144.28      137.42      6.88 o 
  -1  12   1      158.49      152.98     16.28 o 
   0  12   1       21.16       25.30     15.69 o 
   1  12   1        0.30        9.39      4.66 o 
   2  12   1      118.02      126.77     12.35 o 
   3  12   1       25.41       31.48      6.79 o 
   4  12   1       38.22       45.35     10.14 o 
   5  12   1        9.23       18.07      9.09 o 
   6  12   1      280.38      266.84     15.31 o 
  -5  13   1      130.81      139.89     12.63 o 
  -4  13   1       21.85       28.29      7.13 o 
  -3  13   1        4.51       16.09      6.33 o 
  -2  13   1      109.43      119.25     11.08 o 
  -1  13   1      262.38      266.34     18.44 o 
   0  13   1       35.08       39.62     13.92 o 
   1  13   1       45.56       44.72     20.20 o 
   2  13   1      138.82      139.29      6.52 o 
   3  13   1        7.40       10.24      7.14 o 
   4  13   1        0.25       10.20      7.42 o 
   5  13   1      544.37      520.41     15.98 o 
  -4  14   1       82.21      101.60      8.16 o 
  -3  14   1        6.50       35.03      9.90 o 
  -2  14   1      110.77      123.36     14.91 o 
  -1  14   1      103.29      111.20     21.38 o 
   0  14   1        8.18       16.87     16.08 o 
   1  14   1        9.61       14.71     15.89 o 
   2  14   1      156.92      178.53      6.82 o 
   3  14   1        8.80        6.68      9.32 o 
   4  14   1       37.88       43.89     12.14 o 
  -2  15   1       27.87       34.52     12.55 o 
  -1  15   1      258.92      249.28     20.99 o 
   0  15   1       54.05       62.76     15.30 o 
   1  15   1        4.87       15.49     16.47 o 
   2  15   1       13.69       27.46     18.83 o 
 -10   0   2       90.63       96.69     18.83 o 
  -8   0   2      145.40      153.17     14.32 o 
  -6   0   2      338.06      314.78     19.61 o 
  -4   0   2     7654.00     8366.53    217.50 o 
  -2   0   2      842.52      844.71     20.59 o 
   0   0   2      728.98      654.28     28.63 o 
   2   0   2     1224.92     1348.95     34.32 o 
   4   0   2     3180.93     3007.98     89.63 o 
   6   0   2        9.02       13.73      7.65 o 
   8   0   2      243.22      240.06     14.12 o 
  10   0   2      476.49      467.56     32.16 o 
 -10   1   2      178.24      175.81     16.86 o 
  -9   1   2        0.03       14.32     16.36 o 
  -8   1   2       20.54       20.63     11.58 o 
  -7   1   2       51.46       60.09      9.94 o 
  -6   1   2     2269.12     2308.73     41.25 o 
  -5   1   2       55.69       64.85      5.47 o 
  -4   1   2        9.07        7.76      4.97 o 
  -3   1   2      859.86     1021.45     17.04 o 
  -2   1   2     4489.00     4566.53     63.12 o 
  -1   1   2       53.81       56.71      2.98 o 
   0   1   2      132.67      134.15      3.43 o 
   1   1   2       50.70       52.45      3.10 o 
   2   1   2     1085.34     1129.05     15.69 o 
   3   1   2       91.38      113.93      6.10 o 
   4   1   2        0.05        8.04      4.16 o 
   5   1   2      184.17      181.47      8.89 o 
   6   1   2        0.55        8.60      6.58 o 
   7   1   2       10.32       19.70     10.92 o 
   8   1   2       84.74       86.49     10.98 o 
   9   1   2       28.54       37.11     10.46 o 
  10   1   2        0.04       16.34     14.04 o 
 -10   2   2      126.74      131.24     14.65 o 
  -9   2   2      169.72      156.74     13.46 o 
  -8   2   2       54.78       66.65     11.85 o 
  -7   2   2      264.10      244.10     11.28 o 
  -6   2   2      879.62      828.48     23.06 o 
  -5   2   2      195.04      200.37      9.91 o 
  -4   2   2      477.32      642.49     12.71 o 
  -3   2   2        0.07        3.28      4.78 o 
  -2   2   2       88.68       74.80      3.26 o 
  -1   2   2      455.15      440.63     11.49 o 
   0   2   2     2846.90     2916.67     36.07 o 
   1   2   2    10783.79     9947.95    109.69 o 
   2   2   2      108.51      121.52      4.21 o 
   3   2   2      254.89      263.17      8.71 o 
   4   2   2     4696.95     4563.67     59.47 o 
   5   2   2     1771.81     1799.31     33.11 o 
   6   2   2        2.63       12.36      6.81 o 
   7   2   2       40.52       49.09      9.13 o 
   8   2   2      171.69      180.56     12.55 o 
   9   2   2       25.37       35.23     13.45 o 
  10   2   2      401.92      401.90     17.53 o 
 -10   3   2       81.47       91.00     12.90 o 
  -9   3   2        8.79       20.10      8.74 o 
  -8   3   2      272.39      266.94     13.28 o 
  -7   3   2       56.57       59.75      9.22 o 
  -6   3   2     3276.70     3145.46     47.30 o 
  -5   3   2      253.37      296.11      9.41 o 
  -4   3   2     1092.86     1047.22     13.97 o 
  -3   3   2      175.42      165.71      4.57 o 
  -2   3   2        9.13       27.49      3.38 o 
  -1   3   2      369.24      330.88      8.71 o 
   0   3   2      140.63      126.19      4.52 o 
   1   3   2     5177.14     4907.58    353.03 o 
   2   3   2      631.50      709.78      8.68 o 
   3   3   2      336.58      309.29      5.34 o 
   4   3   2     1943.35     1941.87     30.79 o 
   5   3   2      217.58      211.62      8.35 o 
   6   3   2       40.73       53.60      7.01 o 
   7   3   2       48.67       51.42      9.34 o 
   8   3   2      161.62      151.62     13.81 o 
   9   3   2        1.54       15.89     12.75 o 
  10   3   2        0.01       21.49     15.97 o 
 -10   4   2       78.41       85.28     13.16 o 
  -9   4   2      102.00       99.63     11.82 o 
  -8   4   2        1.76       14.74     10.01 o 
  -7   4   2       22.28       35.74     12.37 o 
  -6   4   2      712.27      650.74     15.12 o 
  -5   4   2       11.50       21.34     10.53 o 
  -4   4   2       86.00       72.18      5.89 o 
  -3   4   2     1098.78     1193.91     25.29 o 
  -2   4   2      129.33      106.63      5.39 o 
  -1   4   2     1536.03     1675.51     39.79 o 
   0   4   2     5108.44     5215.04     84.18 o 
   1   4   2      149.78      185.36      4.95 o 
   2   4   2       69.31       69.27      4.21 o 
   3   4   2      430.53      451.68     11.71 o 
   4   4   2     2116.97     2099.86     37.56 o 
   5   4   2      586.58      579.42     15.03 o 
   6   4   2        4.79        6.99      6.90 o 
   7   4   2      105.73      104.76     12.77 o 
   8   4   2       74.97       83.13     12.15 o 
   9   4   2       26.51       39.49     13.38 o 
  -9   5   2       16.54       24.11     10.50 o 
  -8   5   2      196.09      198.73     10.89 o 
  -7   5   2        1.80        8.08      9.87 o 
  -6   5   2     1299.19     1199.56     36.95 o 
  -5   5   2      667.07      720.36     19.92 o 
  -4   5   2      356.06      337.59      9.01 o 
  -3   5   2       70.24      103.51      7.57 o 
  -2   5   2      196.38      183.43      6.48 o 
  -1   5   2     1198.74     1202.23     13.10 o 
   0   5   2     4303.33     4411.64     68.66 o 
   1   5   2     3399.08     3762.88     68.06 o 
   2   5   2      409.97      411.08      5.27 o 
   3   5   2      892.69      859.41     19.78 o 
   4   5   2       87.59       81.19      6.63 o 
   5   5   2       11.01       10.52      6.99 o 
   6   5   2       24.64       27.76     10.31 o 
   7   5   2        4.98       11.90      9.51 o 
   8   5   2        0.43       14.14     11.90 o 
   9   5   2       14.97       19.26     10.49 o 
  -9   6   2       19.37       28.72     13.96 o 
  -8   6   2        5.88       15.55     11.12 o 
  -7   6   2        0.07        8.32      8.27 o 
  -6   6   2       11.53       16.21      7.55 o 
  -5   6   2       28.35       28.63      7.62 o 
  -4   6   2      380.55      356.71     12.15 o 
  -3   6   2       20.24       28.27      5.04 o 
  -2   6   2      291.08      251.31      8.45 o 
  -1   6   2      321.72      416.04     19.22 o 
   0   6   2      561.41      581.98      8.96 o 
   1   6   2       12.60       35.02      2.97 o 
   2   6   2       19.84       22.22      4.35 o 
   3   6   2      587.96      630.44      9.47 o 
   4   6   2      197.86      181.39      8.67 o 
   5   6   2      277.35      285.42     10.61 o 
   6   6   2        3.50        8.65      8.10 o 
   7   6   2      260.58      218.68     14.70 o 
   8   6   2       52.03       51.50     13.59 o 
   9   6   2      195.13      199.15     12.41 o 
  -9   7   2        0.04       10.76     12.59 o 
  -8   7   2       91.61       98.72     13.06 o 
  -7   7   2       73.82       86.34     10.81 o 
  -6   7   2       33.95       41.20      8.99 o 
  -5   7   2       21.51       16.71      9.34 o 
  -4   7   2        2.56       10.14      4.73 o 
  -3   7   2      468.37      404.12     13.77 o 
  -2   7   2       19.00       34.96      5.81 o 
  -1   7   2     2113.96     2077.62     28.93 o 
   0   7   2     3126.72     2971.96     48.11 o 
   1   7   2      106.16       88.24      4.99 o 
   2   7   2        6.52       13.82      4.76 o 
   3   7   2       17.78       18.64      6.16 o 
   4   7   2      157.26      178.29      6.87 o 
   5   7   2        0.20        9.75      7.54 o 
   6   7   2        6.78        9.33      6.20 o 
   7   7   2       66.68       63.00     11.34 o 
   8   7   2       83.57       95.23     10.95 o 
   9   7   2       42.08       52.43     15.55 o 
  -8   8   2       59.88       61.47     10.86 o 
  -7   8   2      165.46      151.04     13.66 o 
  -6   8   2        2.82        8.19      8.50 o 
  -5   8   2      185.66      186.21      6.43 o 
  -4   8   2       15.72       12.82      8.53 o 
  -3   8   2      666.63      681.84     21.50 o 
  -2   8   2        1.86        7.34      6.08 o 
  -1   8   2      200.35      175.14      7.62 o 
   0   8   2       26.26       36.31      4.69 o 
   1   8   2      731.30      651.31     27.26 o 
   2   8   2      351.52      360.66      7.95 o 
   3   8   2      413.66      425.72     11.65 o 
   4   8   2      266.07      250.38      8.95 o 
   5   8   2      999.87      979.56     20.51 o 
   6   8   2       25.91       36.13     11.28 o 
   7   8   2       36.28       42.40      9.37 o 
   8   8   2       10.43       26.37     10.22 o 
  -8   9   2      139.16      137.96     14.00 o 
  -7   9   2      456.30      452.67     13.99 o 
  -6   9   2       23.38       22.45      9.24 o 
  -5   9   2       22.15       44.19      8.79 o 
  -4   9   2       85.09       93.38      6.91 o 
  -3   9   2      472.87      433.83     15.69 o 
  -2   9   2      345.73      334.66     11.55 o 
  -1   9   2     2141.14     2021.98     60.21 o 
   0   9   2     1266.51     1231.70     27.26 o 
   1   9   2      133.65      117.58      7.34 o 
   2   9   2      136.53      137.93      8.24 o 
   3   9   2      174.04      179.81      7.59 o 
   4   9   2       51.08       57.12      5.69 o 
   5   9   2        1.47       12.28      6.31 o 
   6   9   2      271.29      266.52     15.20 o 
   7   9   2      105.59      114.98     11.35 o 
   8   9   2       12.67       25.84     15.35 o 
  -8  10   2       69.09       69.22     12.96 o 
  -7  10   2       20.55       27.33     12.46 o 
  -6  10   2       40.82       57.38     11.44 o 
  -5  10   2      306.80      320.75     12.34 o 
  -4  10   2        5.77        9.74      8.20 o 
  -3  10   2      103.95      106.59      8.01 o 
  -2  10   2       84.10       91.78      8.62 o 
  -1  10   2      317.35      294.58     18.83 o 
   0  10   2       65.47       68.15      3.42 o 
   1  10   2       15.45       23.03      5.79 o 
   2  10   2       36.77       46.11      5.83 o 
   3  10   2      113.22      115.28     12.20 o 
   4  10   2       34.37       42.82      7.33 o 
   5  10   2      600.53      562.64     16.14 o 
   6  10   2       26.52       35.21     11.70 o 
   7  10   2       36.34       44.42     10.09 o 
  -7  11   2      275.35      263.05     16.50 o 
  -6  11   2       25.90       28.46      9.64 o 
  -5  11   2      417.35      426.13     17.05 o 
  -4  11   2      117.02      110.94     13.59 o 
  -3  11   2        8.46        9.91      6.96 o 
  -2  11   2       65.51       75.71      6.02 o 
  -1  11   2      512.23      523.07     35.50 o 
   0  11   2      704.42      663.89     28.44 o 
   1  11   2        4.05        9.55      7.34 o 
   2  11   2       77.32       63.76      6.64 o 
   3  11   2      487.45      524.06     12.13 o 
   4  11   2        2.90       15.99      7.00 o 
   5  11   2       31.10       59.90     11.91 o 
   6  11   2      157.33      152.03      9.70 o 
   7  11   2       14.99       28.97     10.25 o 
  -6  12   2        4.33       17.46      9.38 o 
  -5  12   2       35.49       44.25     10.33 o 
  -4  12   2      288.09      283.98     12.15 o 
  -3  12   2       34.07       39.92      6.59 o 
  -2  12   2      290.07      306.85      7.47 o 
  -1  12   2      420.04      411.86     26.28 o 
   0  12   2        7.48       14.91     12.55 o 
   1  12   2        6.54       10.48      4.59 o 
   2  12   2       25.05       34.64      6.11 o 
   3  12   2       33.95       41.99     10.89 o 
   4  12   2       20.64       27.76      9.94 o 
   5  12   2       69.66       94.55      7.02 o 
   6  12   2        5.86       11.76      8.44 o 
  -5  13   2       55.26       57.27      8.85 o 
  -4  13   2       27.89       36.99      7.65 o 
  -3  13   2        3.13       10.30      6.89 o 
  -2  13   2      196.71      203.77     20.59 o 
  -1  13   2       80.49       87.47     19.22 o 
   0  13   2       81.29       76.69     18.83 o 
   1  13   2       50.53       57.59      5.22 o 
   2  13   2       69.29      106.10     10.00 o 
   3  13   2      121.06      129.05     12.05 o 
   4  13   2      363.75      389.02     12.81 o 
   5  13   2      123.69      137.30     11.83 o 
  -4  14   2      199.15      195.33      8.38 o 
  -3  14   2        0.10       13.72      7.07 o 
  -2  14   2       94.22       96.30     19.61 o 
  -1  14   2      119.39      114.15     29.42 o 
   0  14   2       45.91       49.03     16.47 o 
   1  14   2       13.26       23.54     16.08 o 
   2  14   2        3.71       12.18      6.21 o 
   3  14   2       22.09       33.60      9.23 o 
   4  14   2        3.16       13.95     12.15 o 
  -2  15   2      299.48      294.97     34.13 o 
  -1  15   2       55.18       63.74     16.87 o 
   0  15   2        0.12       12.55     19.02 o 
   1  15   2       18.85       25.69     14.32 o 
   2  15   2      101.00       95.61      8.83 o 
  -9   0   3      317.41      328.12     27.07 o 
  -7   0   3        0.45        8.63     13.34 o 
  -5   0   3      203.79      252.02     10.20 o 
  -3   0   3      459.09      526.99     17.26 o 
  -1   0   3      532.68      584.65     19.61 o 
   1   0   3     5555.48     5321.28    106.30 o 
   3   0   3     1186.57     1382.49     20.59 o 
   5   0   3     6519.02     6169.13    143.37 o 
   7   0   3      769.33      735.86     23.73 o 
   9   0   3      408.40      388.13     24.12 o 
 -10   1   3        4.20       23.67     12.38 o 
  -9   1   3      802.16      764.16     23.91 o 
  -8   1   3      164.40      163.69     12.33 o 
  -7   1   3       15.86       25.56      9.25 o 
  -6   1   3      116.87      129.51      9.98 o 
  -5   1   3     3600.10     3762.34     33.59 o 
  -4   1   3      298.37      353.92      9.64 o 
  -3   1   3     2099.93     2219.27     39.78 o 
  -2   1   3      229.29      229.86      6.71 o 
  -1   1   3     5904.63     5530.36     76.88 o 
   0   1   3       41.68       48.03      2.59 o 
   1   1   3    19291.05    16508.48    321.94 o 
   2   1   3        5.13        7.99      3.29 o 
   3   1   3     5214.66     5185.74     70.02 o 
   4   1   3      226.76      229.79      7.73 o 
   5   1   3      450.48      386.43     12.45 o 
   6   1   3       66.80       66.28      6.30 o 
   7   1   3      298.51      289.51     12.93 o 
   8   1   3       11.06       20.52      9.90 o 
   9   1   3       46.53       45.74     15.49 o 
  10   1   3        8.39       21.56     12.55 o 
 -10   2   3       18.70       32.50     12.44 o 
  -9   2   3      370.21      381.51     20.80 o 
  -8   2   3      109.81      109.07     11.58 o 
  -7   2   3       26.48       37.64      8.80 o 
  -6   2   3        0.55        5.47      7.69 o 
  -5   2   3      217.26      224.46      8.09 o 
  -4   2   3      401.37      403.77     10.07 o 
  -3   2   3        0.01        3.94      4.34 o 
  -2   2   3      493.90      552.24     10.63 o 
  -1   2   3      105.88      111.43      4.29 o 
   0   2   3     6104.35     6103.57     72.05 o 
   1   2   3      993.81      979.18     16.67 o 
   2   2   3      295.81      318.75      8.35 o 
   3   2   3     2304.74     2408.47     32.93 o 
   4   2   3      574.03      600.97     12.14 o 
   5   2   3     2422.66     2460.15     33.45 o 
   6   2   3       77.47       71.87      7.62 o 
   7   2   3      256.63      263.06     10.05 o 
   8   2   3      103.65      109.07      8.67 o 
   9   2   3       75.05       82.28      8.88 o 
  10   2   3        9.75       18.82     14.75 o 
 -10   3   3       20.95       38.56     13.68 o 
  -9   3   3      582.81      557.47     18.01 o 
  -8   3   3      174.36      185.25     12.27 o 
  -7   3   3      306.04      303.85     11.52 o 
  -6   3   3      585.83      557.40     21.34 o 
  -5   3   3     2269.77     2256.69     36.87 o 
  -4   3   3      562.73      620.51     12.87 o 
  -3   3   3     7253.76     7457.38    120.72 o 
  -2   3   3     1218.79     1378.44     28.91 o 
  -1   3   3     2858.16     3057.06     53.83 o 
   0   3   3      466.06      462.63      9.00 o 
   1   3   3      546.82      518.46      9.94 o 
   2   3   3      427.94      455.25      6.97 o 
   3   3   3      148.25      165.89      6.34 o 
   4   3   3       38.36       31.08      5.17 o 
   5   3   3      981.26      856.78     17.71 o 
   6   3   3      372.09      391.42     11.35 o 
   7   3   3     1483.03     1366.29     30.39 o 
   8   3   3       29.31       39.16      9.07 o 
   9   3   3      149.72      142.60     12.52 o 
 -10   4   3        9.35       20.26     13.36 o 
  -9   4   3      402.05      400.88     12.84 o 
  -8   4   3       22.59       27.02     12.73 o 
  -7   4   3       28.60       43.77     10.31 o 
  -6   4   3      321.35      312.14     12.90 o 
  -5   4   3      356.71      370.65     10.98 o 
  -4   4   3      917.38      989.10     21.74 o 
  -3   4   3       54.41       53.48      5.11 o 
  -2   4   3     2245.90     2458.41     65.62 o 
  -1   4   3      212.26      227.43      7.20 o 
   0   4   3     1333.30     1478.71     29.81 o 
   1   4   3       33.79       31.39      3.34 o 
   2   4   3     1461.52     1469.98     46.09 o 
   3   4   3     1459.74     1517.27     20.35 o 
   4   4   3       44.34       42.05      5.27 o 
   5   4   3      353.91      353.44     11.92 o 
   6   4   3      520.42      499.66     15.11 o 
   7   4   3       21.73       28.81      9.07 o 
   8   4   3       19.12       27.21     10.11 o 
   9   4   3        8.33       10.86     10.98 o 
  -9   5   3      458.11      455.25     15.72 o 
  -8   5   3       55.29       64.96     11.03 o 
  -7   5   3      401.95      394.82     15.41 o 
  -6   5   3      783.39      765.37     15.64 o 
  -5   5   3      494.17      478.87     15.16 o 
  -4   5   3      732.87      674.52     17.06 o 
  -3   5   3     1938.65     1984.25     35.79 o 
  -2   5   3     1722.47     1744.55     24.33 o 
  -1   5   3     1242.39     1357.72     21.33 o 
   0   5   3      410.75      450.15     11.61 o 
   1   5   3     1374.40     1227.14     25.53 o 
   2   5   3     2249.06     2149.44     37.17 o 
   3   5   3       59.94       42.12      4.33 o 
   4   5   3      518.08      544.66     22.16 o 
   5   5   3      595.78      587.96     10.19 o 
   6   5   3     1651.93     1640.69     26.15 o 
   7   5   3      446.90      424.39     12.67 o 
   8   5   3        9.32       23.15      9.51 o 
   9   5   3       92.11       97.14     12.91 o 
  -9   6   3      182.80      175.86     13.22 o 
  -8   6   3       53.82       57.58     10.41 o 
  -7   6   3       16.64       33.32      9.80 o 
  -6   6   3      306.16      309.94     14.33 o 
  -5   6   3      552.85      584.12     15.92 o 
  -4   6   3      328.74      337.75     10.77 o 
  -3   6   3       32.46       41.59      5.94 o 
  -2   6   3      219.16      230.86      8.71 o 
  -1   6   3     1118.64     1119.89     22.95 o 
   0   6   3      976.94     1052.82     26.00 o 
   1   6   3      150.10      159.81      6.67 o 
   2   6   3     1704.70     1654.15     21.62 o 
   3   6   3      541.60      537.62      6.63 o 
   4   6   3      212.27      196.49      7.83 o 
   5   6   3      304.59      301.16     12.55 o 
   6   6   3     1352.83     1264.62     29.17 o 
   7   6   3      146.00      153.67     13.98 o 
   8   6   3      188.43      193.27     11.75 o 
   9   6   3       20.47       33.04     13.85 o 
  -9   7   3      313.06      327.26     17.36 o 
  -8   7   3      367.83      366.61     14.58 o 
  -7   7   3      179.60      191.45     14.57 o 
  -6   7   3      239.24      229.18     12.75 o 
  -5   7   3      436.09      392.43     13.79 o 
  -4   7   3      733.85      714.20     21.72 o 
  -3   7   3       74.48       79.70      7.76 o 
  -2   7   3       36.75       33.24      7.07 o 
  -1   7   3       80.65       96.48      4.79 o 
   0   7   3     4561.13     4389.59     97.43 o 
   1   7   3      750.12      740.66     11.65 o 
   2   7   3     1854.35     1793.22     32.46 o 
   3   7   3        0.09        6.71      4.99 o 
   4   7   3       84.46       75.90      6.47 o 
   5   7   3       20.71       32.81     10.69 o 
   6   7   3       86.69       93.34      9.47 o 
   7   7   3        1.09        8.34      9.46 o 
   8   7   3       12.40       29.07      9.42 o 
   9   7   3       79.57       93.24      9.75 o 
  -8   8   3      104.47      107.91     13.01 o 
  -7   8   3      127.89      120.10     10.36 o 
  -6   8   3      250.48      232.30     14.99 o 
  -5   8   3      382.28      388.30     14.47 o 
  -4   8   3      328.45      343.31     14.59 o 
  -3   8   3       65.32       62.11      7.65 o 
  -2   8   3      261.37      270.72     12.46 o 
  -1   8   3     1226.28     1135.79     27.07 o 
   0   8   3        5.38       11.02      6.34 o 
   1   8   3       45.47       52.39      3.37 o 
   2   8   3      177.56      183.31      5.26 o 
   3   8   3      146.57      162.29      7.76 o 
   4   8   3      661.12      601.27     11.37 o 
   5   8   3      106.39      113.50      8.79 o 
   6   8   3      955.39      918.61     17.72 o 
   7   8   3      105.72      137.08     12.81 o 
   8   8   3      479.49      472.02     21.87 o 
  -8   9   3      242.34      241.56     14.00 o 
  -7   9   3       99.11      101.09     16.86 o 
  -6   9   3       12.08       12.36      9.30 o 
  -5   9   3      437.25      402.41     15.38 o 
  -4   9   3      599.17      611.06     16.82 o 
  -3   9   3      122.24      123.92      7.67 o 
  -2   9   3      147.20      183.03      8.73 o 
  -1   9   3      821.84      748.25     17.95 o 
   0   9   3     2391.40     2327.42     11.08 o 
   1   9   3       83.05       80.99      6.31 o 
   2   9   3     1251.60     1214.15     26.92 o 
   3   9   3       50.33       54.52      7.29 o 
   4   9   3       89.18       91.19      6.45 o 
   5   9   3       25.19       28.22      6.56 o 
   6   9   3       43.35       53.96      9.23 o 
   7   9   3        0.88       19.00      7.68 o 
   8   9   3      197.76      209.68     11.50 o 
  -8  10   3       14.56       33.67     12.96 o 
  -7  10   3      251.35      241.81     16.24 o 
  -6  10   3      208.12      183.04     12.24 o 
  -5  10   3      215.29      201.80     10.81 o 
  -4  10   3      125.24      118.70     10.14 o 
  -3  10   3       57.58       60.35      7.21 o 
  -2  10   3       61.86       56.87      7.24 o 
  -1  10   3      579.44      536.29     11.08 o 
   0  10   3      181.58      181.48      4.12 o 
   1  10   3       29.61       33.96      8.11 o 
   2  10   3       62.55       79.00      6.92 o 
   3  10   3      293.84      286.98     10.98 o 
   4  10   3       42.77       43.44      6.17 o 
   5  10   3       97.62      102.88     14.66 o 
   6  10   3      321.37      309.18     12.63 o 
   7  10   3        3.21       33.80     17.65 o 
  -7  11   3       27.67       49.26     10.27 o 
  -6  11   3       16.82       19.40      8.88 o 
  -5  11   3       16.88       23.55     10.10 o 
  -4  11   3      486.83      466.86     16.75 o 
  -3  11   3       30.30       32.39      8.78 o 
  -2  11   3      545.22      553.70     18.01 o 
  -1  11   3      840.36      778.23     34.13 o 
   0  11   3      493.00      470.25      5.20 o 
   1  11   3      110.95      119.56     11.25 o 
   2  11   3      512.84      471.25      9.94 o 
   3  11   3      363.30      361.13     15.88 o 
   4  11   3       52.89       66.65      8.93 o 
   5  11   3       93.80       99.57     12.45 o 
   6  11   3      266.10      264.57     15.38 o 
   7  11   3       18.06       30.91      9.28 o 
  -6  12   3        1.96       15.10      9.25 o 
  -5  12   3       83.57       84.48     10.45 o 
  -4  12   3        1.17        5.83      8.45 o 
  -3  12   3        2.05        7.82      7.28 o 
  -2  12   3       39.75       47.27     16.47 o 
  -1  12   3      161.08      156.51     19.22 o 
   0  12   3      119.98      105.12     16.47 o 
   1  12   3       31.08       37.80      7.98 o 
   2  12   3       39.88       41.72      7.89 o 
   3  12   3      549.31      522.60     16.05 o 
   4  12   3      120.01      133.58     10.62 o 
   5  12   3      101.29      101.80      9.05 o 
   6  12   3      214.93      207.09     12.13 o 
  -5  13   3        5.92       18.88     10.37 o 
  -4  13   3      317.85      315.98     17.46 o 
  -3  13   3      257.21      269.47     21.67 o 
  -2  13   3       63.19       67.47     21.38 o 
  -1  13   3      107.08       94.53     17.06 o 
   0  13   3      186.12      184.55     30.01 o 
   1  13   3        1.49       14.69      5.04 o 
   2  13   3      197.68      199.06      7.94 o 
   3  13   3        6.56       16.17      7.72 o 
   4  13   3        0.35       14.23      9.01 o 
   5  13   3       58.34       67.94     14.80 o 
  -4  14   3       55.46       76.58      8.76 o 
  -3  14   3       21.36       38.64     19.02 o 
  -2  14   3        0.64        8.24     20.79 o 
  -1  14   3      144.81      130.03     22.75 o 
   0  14   3        1.64       10.00     14.51 o 
   1  14   3        0.07       15.80      5.29 o 
   2  14   3        1.03        8.23      6.06 o 
   3  14   3      109.16      109.82     10.80 o 
   4  14   3      100.58      123.02     12.12 o 
  -2  15   3       25.52       34.91     26.28 o 
  -1  15   3       70.79       67.07     15.30 o 
   0  15   3       13.13       19.81     15.49 o 
   1  15   3       75.28       90.61     17.65 o 
   2  15   3      126.00      112.93      9.61 o 
 -10   0   4      602.99      536.21     33.15 o 
  -8   0   4      615.51      596.22     33.73 o 
  -6   0   4      221.04      221.82     13.14 o 
  -4   0   4       25.99       48.44      6.28 o 
  -2   0   4      133.98      133.37      7.06 o 
   0   0   4      261.57      269.67     11.38 o 
   2   0   4     9050.78     8754.27    367.15 o 
   4   0   4     2411.42     2509.43     26.67 o 
   6   0   4      589.11      550.92     47.27 o 
   8   0   4        0.24       14.91     12.55 o 
 -10   1   4       84.98       98.79     14.59 o 
  -9   1   4       78.33       82.68     10.95 o 
  -8   1   4     1060.86     1003.95     37.48 o 
  -7   1   4       76.09       88.23      7.69 o 
  -6   1   4     4403.72     4199.10     77.17 o 
  -5   1   4        1.21       13.76      5.20 o 
  -4   1   4     2076.12     2270.59     31.24 o 
  -3   1   4      289.96      365.63     10.69 o 
  -2   1   4      889.31      910.83     21.22 o 
  -1   1   4     2356.26     2472.72     24.99 o 
   0   1   4     7726.44     7283.14    128.00 o 
   1   1   4     1055.74     1135.82     13.47 o 
   2   1   4      911.08      786.36     15.98 o 
   3   1   4      267.60      273.14      4.94 o 
   4   1   4     2763.16     2651.00     25.57 o 
   5   1   4      155.11      149.60      5.86 o 
   6   1   4        6.14       11.98      6.36 o 
   7   1   4       21.63       32.42      8.94 o 
   8   1   4      189.44      195.19      8.73 o 
   9   1   4       11.77       18.31     11.95 o 
 -10   2   4      339.26      332.15     19.99 o 
  -9   2   4        2.25       16.38     10.68 o 
  -8   2   4      487.17      480.55     17.04 o 
  -7   2   4      113.15      128.49      8.41 o 
  -6   2   4       61.45       70.48      9.38 o 
  -5   2   4       14.24       20.42      5.98 o 
  -4   2   4      118.26      146.13      6.38 o 
  -3   2   4        1.07        4.68      4.24 o 
  -2   2   4     2356.53     2769.90     43.88 o 
  -1   2   4     1163.49     1260.63     13.22 o 
   0   2   4      908.82      934.81      8.09 o 
   1   2   4     8726.29     9035.91    189.65 o 
   2   2   4     1922.60     2105.76     23.71 o 
   3   2   4      367.05      375.95      5.63 o 
   4   2   4     1127.72     1085.68     15.87 o 
   5   2   4        0.68        5.14      6.97 o 
   6   2   4       16.10       24.22      8.81 o 
   7   2   4       17.75       28.14      8.71 o 
   8   2   4       60.83       74.45      7.82 o 
   9   2   4      210.37      197.61     13.85 o 
 -10   3   4        0.70        9.95     12.49 o 
  -9   3   4       39.40       47.37     11.64 o 
  -8   3   4      211.37      221.28     11.44 o 
  -7   3   4        1.76       10.61      8.89 o 
  -6   3   4     1665.16     1600.80     27.43 o 
  -5   3   4        0.01        6.40      7.20 o 
  -4   3   4      528.30      618.41     17.25 o 
  -3   3   4        0.05        5.80      5.69 o 
  -2   3   4      535.22      495.78     11.43 o 
  -1   3   4     3361.32     3557.68     41.67 o 
   0   3   4     3894.74     4083.37     51.22 o 
   1   3   4      834.86      887.12     14.56 o 
   2   3   4      648.00      629.47     17.36 o 
   3   3   4      954.40      929.36     18.47 o 
   4   3   4     1943.96     1952.89     32.54 o 
   5   3   4      108.83      117.96      6.53 o 
   6   3   4       48.18       47.11      8.01 o 
   7   3   4      132.38      134.35     10.84 o 
   8   3   4      169.46      175.53     14.21 o 
   9   3   4       46.70       65.45     17.45 o 
 -10   4   4      187.23      197.05     19.69 o 
  -9   4   4       79.56       85.07     12.53 o 
  -8   4   4      112.58      116.83     11.08 o 
  -7   4   4     1431.13     1398.27     29.71 o 
  -6   4   4       81.76       88.72      8.57 o 
  -5   4   4      295.42      277.43     10.28 o 
  -4   4   4      200.54      233.02      9.22 o 
  -3   4   4     2422.44     2437.42     31.84 o 
  -2   4   4      763.80      945.69     15.30 o 
  -1   4   4      413.14      427.57      8.96 o 
   0   4   4      567.25      531.92     23.93 o 
   1   4   4      452.09      533.19      9.88 o 
   2   4   4       31.29       48.44      5.13 o 
   3   4   4      105.16      124.63      5.46 o 
   4   4   4      202.16      216.87      8.53 o 
   5   4   4      577.98      523.62      9.92 o 
   6   4   4      761.10      703.54     20.40 o 
   7   4   4       21.15       32.40      9.35 o 
   8   4   4      503.65      464.05     15.92 o 
   9   4   4      198.76      189.39     11.57 o 
  -9   5   4        3.65       15.90     12.54 o 
  -8   5   4        1.87       11.52      9.20 o 
  -7   5   4      478.85      468.76     17.01 o 
  -6   5   4      501.84      470.06     11.01 o 
  -5   5   4      432.51      480.56     15.43 o 
  -4   5   4     1348.65     1287.86     25.21 o 
  -3   5   4       59.90       96.00      7.40 o 
  -2   5   4     2319.00     2239.44     46.68 o 
  -1   5   4     4503.72     4766.77     54.95 o 
   0   5   4     1322.32     1395.29     26.87 o 
   1   5   4      257.12      261.69      5.52 o 
   2   5   4       66.81      106.44      4.51 o 
   3   5   4     1036.31      985.89     15.70 o 
   4   5   4     1881.30     1805.03     61.88 o 
   5   5   4     1339.43     1295.37     19.76 o 
   6   5   4       21.05       28.22      8.18 o 
   7   5   4       20.87       20.35      9.80 o 
   8   5   4      161.97      148.75      9.10 o 
   9   5   4      366.61      355.02     20.59 o 
  -9   6   4       20.99       28.16     14.23 o 
  -8   6   4       27.25       32.60      9.36 o 
  -7   6   4      873.90      843.99     21.11 o 
  -6   6   4      160.49      168.12     11.31 o 
  -5   6   4       67.91       65.03      7.35 o 
  -4   6   4        2.20        5.68      6.35 o 
  -3   6   4      810.05      862.91     15.26 o 
  -2   6   4      507.04      491.10     10.19 o 
  -1   6   4      555.03      576.39     13.55 o 
   0   6   4        3.07        4.67      5.84 o 
   1   6   4       47.28       48.87      4.48 o 
   2   6   4      149.64      157.23      5.41 o 
   3   6   4      295.32      295.30     10.30 o 
   4   6   4      175.17      186.41      8.44 o 
   5   6   4      522.33      496.16     17.31 o 
   6   6   4      464.22      415.85     13.66 o 
   7   6   4       74.33       87.41     11.13 o 
   8   6   4      500.94      495.03     17.04 o 
   9   6   4      119.99      134.60     13.18 o 
  -9   7   4       29.77       39.48     15.23 o 
  -8   7   4        0.66       13.35     11.50 o 
  -7   7   4      546.37      507.56     18.91 o 
  -6   7   4      752.27      701.59     24.71 o 
  -5   7   4      621.52      654.11     16.35 o 
  -4   7   4     1095.85      978.76     21.57 o 
  -3   7   4      200.36      171.86     11.50 o 
  -2   7   4     1460.25     1361.49     26.91 o 
  -1   7   4     4422.45     4494.29    100.22 o 
   0   7   4       87.82       79.75      4.96 o 
   1   7   4      152.84      147.47      6.85 o 
   2   7   4        0.01        4.59      3.47 o 
   3   7   4      369.36      347.52     12.25 o 
   4   7   4     1168.30     1106.03     26.14 o 
   5   7   4      109.02      101.61      9.28 o 
   6   7   4       55.84       60.24      8.78 o 
   7   7   4       15.33       31.61     10.16 o 
   8   7   4       47.25       59.80     12.55 o 
  -8   8   4      116.57      110.75     12.20 o 
  -7   8   4       77.02       74.63      9.54 o 
  -6   8   4       54.94       55.98      9.86 o 
  -5   8   4       43.57       49.82      8.14 o 
  -4   8   4       74.13       80.64     11.12 o 
  -3   8   4        8.65       15.19      7.98 o 
  -2   8   4        0.76        6.91      4.72 o 
  -1   8   4       26.13       33.43      2.70 o 
   0   8   4      101.38       84.63      7.96 o 
   1   8   4       30.02       32.64      5.87 o 
   2   8   4       91.30       77.57      5.36 o 
   3   8   4       25.51       31.85      5.11 o 
   4   8   4       64.22       60.57      5.94 o 
   5   8   4      314.01      302.10      8.34 o 
   6   8   4       37.48       56.34     10.15 o 
   7   8   4       37.17       46.72      9.38 o 
   8   8   4       98.81      115.53     10.36 o 
  -8   9   4       32.28       42.92     11.75 o 
  -7   9   4      481.92      443.31     23.85 o 
  -6   9   4      595.80      514.19     19.94 o 
  -5   9   4      128.78      131.40     16.67 o 
  -4   9   4        0.42        8.30      7.47 o 
  -3   9   4      244.36      224.98     13.86 o 
  -2   9   4        5.84       12.55      5.40 o 
  -1   9   4     1099.23     1037.56     11.67 o 
   0   9   4       18.53       28.34      8.70 o 
   1   9   4       48.83       47.07      6.89 o 
   2   9   4       56.64       66.95      7.34 o 
   3   9   4      201.49      217.47      6.94 o 
   4   9   4      252.64      256.40      8.34 o 
   5   9   4       43.76       50.19      8.48 o 
   6   9   4        3.62       20.79      8.23 o 
   7   9   4        5.35       23.51     11.21 o 
   8   9   4       16.17       39.40     11.86 o 
  -7  10   4      103.19      110.09     12.27 o 
  -6  10   4       68.46       63.53     13.93 o 
  -5  10   4      102.35       97.43     12.33 o 
  -4  10   4      415.16      405.06     12.38 o 
  -3  10   4       60.62       65.55     14.27 o 
  -2  10   4      806.21      727.57     15.20 o 
  -1  10   4       34.61       41.87      3.09 o 
   0  10   4       50.94       54.02      7.74 o 
   1  10   4       52.50       54.93      5.34 o 
   2  10   4      747.43      693.21     14.61 o 
   3  10   4      151.73      170.56      6.85 o 
   4  10   4        5.90       15.54      7.64 o 
   5  10   4      302.73      313.81     11.64 o 
   6  10   4       78.15       76.75     10.78 o 
   7  10   4       14.50       27.36     13.66 o 
  -7  11   4      304.10      285.13     12.08 o 
  -6  11   4       50.24       57.25      9.82 o 
  -5  11   4       23.05       26.73      9.16 o 
  -4  11   4        8.58        7.90      7.93 o 
  -3  11   4      133.30      125.66      7.43 o 
  -2  11   4      375.48      332.20      8.53 o 
  -1  11   4      521.80      498.94      8.53 o 
   0  11   4       52.44       53.86      3.39 o 
   1  11   4      182.41      173.50      9.25 o 
   2  11   4       30.35       40.06      8.81 o 
   3  11   4      389.48      370.90     15.80 o 
   4  11   4        9.30       20.00      7.67 o 
   5  11   4      292.01      289.39     12.56 o 
   6  11   4       36.55       53.85     10.32 o 
  -6  12   4       59.67       74.92     11.54 o 
  -5  12   4       55.56       57.84      9.00 o 
  -4  12   4      250.58      238.28     12.43 o 
  -3  12   4       21.41       27.79      9.45 o 
  -2  12   4      284.21      242.24      5.27 o 
  -1  12   4       12.74       17.65     13.14 o 
   0  12   4       65.34       65.24      6.37 o 
   1  12   4      105.30       94.46      9.03 o 
   2  12   4      262.32      257.79     10.01 o 
   3  12   4      157.63      156.74     12.84 o 
   4  12   4       22.87       33.83      7.45 o 
   5  12   4      138.59      141.86     10.09 o 
   6  12   4       31.65       48.46     10.04 o 
  -5  13   4        1.46       19.11     13.61 o 
  -4  13   4       61.14       67.31     12.03 o 
  -3  13   4      201.83      194.59      6.43 o 
  -2  13   4       60.87       62.56     18.83 o 
  -1  13   4      455.59      455.60     33.54 o 
   0  13   4        8.69       15.49     15.89 o 
   1  13   4       54.59       51.96      5.09 o 
   2  13   4        1.31        7.18      9.25 o 
   3  13   4      367.95      359.09      8.59 o 
   4  13   4       18.85       32.84     12.14 o 
   5  13   4      102.11      109.58     11.87 o 
  -4  14   4       85.33       89.63     17.65 o 
  -3  14   4        6.35       19.22     21.77 o 
  -2  14   4       39.53       49.03     20.59 o 
  -1  14   4       72.68       73.74     17.65 o 
   0  14   4      186.41      207.30     19.22 o 
   1  14   4       24.52       31.54      5.45 o 
   2  14   4       41.50       48.52     10.07 o 
   3  14   4      157.43      168.94     12.95 o 
  -2  15   4       38.71       46.68     16.67 o 
  -1  15   4       31.88       37.07     14.12 o 
   0  15   4        2.17       10.79     17.46 o 
   1  15   4       12.04       22.55     17.85 o 
  -9   0   5      594.28      576.61     21.77 o 
  -7   0   5      468.09      428.53     18.24 o 
  -5   0   5       26.17       23.73      7.26 o 
  -3   0   5        1.26       22.36      6.47 o 
  -1   0   5     2554.51     2495.70     52.37 o 
   1   0   5    44213.12    36678.45    788.43 o 
   3   0   5      437.11      453.44     10.59 o 
   5   0   5        2.70        7.45      6.47 o 
   7   0   5      254.01      251.63      9.41 o 
   9   0   5      215.98      223.98     13.73 o 
 -10   1   5        1.52       20.53     13.77 o 
  -9   1   5        5.41       20.25     11.64 o 
  -8   1   5       25.43       36.48     11.23 o 
  -7   1   5      794.62      708.04     17.38 o 
  -6   1   5        0.43        5.38      7.76 o 
  -5   1   5      539.75      476.75     13.65 o 
  -4   1   5       35.17       41.55      4.49 o 
  -3   1   5      328.88      319.14      9.28 o 
  -2   1   5        1.98       12.03      3.20 o 
  -1   1   5     4252.55     4300.57     77.98 o 
   0   1   5     1948.18     2020.33     26.61 o 
   1   1   5        0.43       14.74      3.43 o 
   2   1   5     1027.49     1122.07     11.65 o 
   3   1   5       78.25       80.42      3.71 o 
   4   1   5       24.19       30.33      4.78 o 
   5   1   5     1463.79     1365.31     17.55 o 
   6   1   5        2.40        5.62      5.25 o 
   7   1   5      538.66      588.82     10.58 o 
   8   1   5       25.86       31.35      6.68 o 
   9   1   5      152.94      157.21     10.27 o 
 -10   2   5       69.24       65.97     11.67 o 
  -9   2   5      517.91      529.74     16.14 o 
  -8   2   5       15.34       24.81      9.62 o 
  -7   2   5        0.02        8.97      9.88 o 
  -6   2   5      135.42      134.38      9.32 o 
  -5   2   5     1081.27     1041.69     19.70 o 
  -4   2   5      124.41      130.61      6.88 o 
  -3   2   5      317.63      423.55     12.55 o 
  -2   2   5      497.68      563.61     13.66 o 
  -1   2   5       37.86       51.23      3.46 o 
   0   2   5       58.67       65.54      3.40 o 
   1   2   5     2932.11     3234.03     50.40 o 
   2   2   5      281.10      246.07      4.21 o 
   3   2   5      334.66      317.12      7.44 o 
   4   2   5       12.07       15.56      5.73 o 
   5   2   5        0.34       10.16      6.67 o 
   6   2   5      109.41      114.68      9.58 o 
   7   2   5       41.11       49.45      9.90 o 
   8   2   5       45.69       51.37     10.77 o 
   9   2   5      415.34      403.64     17.92 o 
 -10   3   5        7.01       23.20     13.17 o 
  -9   3   5        0.89       12.58      9.76 o 
  -8   3   5      106.93       99.71     13.17 o 
  -7   3   5        4.22       15.73      9.93 o 
  -6   3   5       46.18       50.17      8.17 o 
  -5   3   5      882.91      798.29     23.57 o 
  -4   3   5      124.91      129.45      6.22 o 
  -3   3   5      245.57      218.10      9.73 o 
  -2   3   5        4.29       10.63      3.38 o 
  -1   3   5       45.92       42.95      4.43 o 
   0   3   5     1856.21     1991.12     30.69 o 
   1   3   5      192.47      152.37      4.53 o 
   2   3   5      176.22      207.60      6.64 o 
   3   3   5      147.42      132.50      5.20 o 
   4   3   5       12.20       17.94      4.57 o 
   5   3   5     3315.69     3184.94     50.95 o 
   6   3   5       66.96       70.84      6.67 o 
   7   3   5      683.14      692.07     13.93 o 
   8   3   5        2.62       20.76      9.65 o 
   9   3   5      183.57      189.48     13.71 o 
  -9   4   5      391.95      386.81     14.96 o 
  -8   4   5       83.84       89.98     11.05 o 
  -7   4   5       29.16       26.27      8.52 o 
  -6   4   5       16.66       19.98      8.79 o 
  -5   4   5     1898.86     1749.09     38.28 o 
  -4   4   5     1509.01     1563.99     23.69 o 
  -3   4   5       68.18      111.43      8.34 o 
  -2   4   5      181.47      188.71      6.23 o 
  -1   4   5      920.51      930.81     17.99 o 
   0   4   5        0.21        7.54      2.58 o 
   1   4   5      702.39      838.97     16.82 o 
   2   4   5      457.45      471.23     11.30 o 
   3   4   5      783.46      909.97     19.95 o 
   4   4   5     1210.00     1177.79     18.57 o 
   5   4   5        9.42       18.49      6.33 o 
   6   4   5        2.54       15.84      7.51 o 
   7   4   5        3.02       15.46     10.50 o 
   8   4   5        3.73       13.47     10.55 o 
   9   4   5      196.70      197.41     14.00 o 
  -9   5   5      119.04      117.70     14.03 o 
  -8   5   5       98.86       91.62     12.82 o 
  -7   5   5       24.25       31.74      9.08 o 
  -6   5   5       40.21       47.82      8.10 o 
  -5   5   5      794.69      757.77     21.61 o 
  -4   5   5       41.18       42.06      8.42 o 
  -3   5   5      296.55      295.66      7.91 o 
  -2   5   5      434.76      495.86     11.61 o 
  -1   5   5      277.01      247.71      7.30 o 
   0   5   5       62.99       57.61      2.90 o 
   1   5   5      502.55      421.01     10.99 o 
   2   5   5        0.05        3.77      4.43 o 
   3   5   5        3.34        5.93      5.23 o 
   4   5   5        7.88       11.96      4.76 o 
   5   5   5     1701.30     1642.94     34.91 o 
   6   5   5       39.56       40.13      9.40 o 
   7   5   5      114.54      113.47     11.09 o 
   8   5   5      170.64      158.65      8.46 o 
   9   5   5       15.82       26.49     12.66 o 
  -9   6   5      234.32      213.43     16.61 o 
  -8   6   5       92.54       90.36     12.26 o 
  -7   6   5      236.11      231.96     17.35 o 
  -6   6   5       68.33       61.22     12.60 o 
  -5   6   5      206.52      205.36      9.24 o 
  -4   6   5     1193.85     1153.27     23.46 o 
  -3   6   5      154.10      166.83      8.03 o 
  -2   6   5      120.37      130.15      5.60 o 
  -1   6   5       32.23       36.41      5.03 o 
   0   6   5      175.83      131.69      5.44 o 
   1   6   5     1129.65     1083.40     13.56 o 
   2   6   5       81.61       68.79      4.64 o 
   3   6   5       78.22       79.61      6.92 o 
   4   6   5      124.93      123.99      7.82 o 
   5   6   5       59.43       60.73     10.31 o 
   6   6   5       22.53       23.93     11.09 o 
   7   6   5        1.38        7.54     11.99 o 
   8   6   5       21.87       37.32     10.00 o 
  -9   7   5       83.87       86.46     11.49 o 
  -8   7   5      159.73      165.58     13.14 o 
  -7   7   5      107.14      104.41     10.69 o 
  -6   7   5       10.76       17.87      9.29 o 
  -5   7   5      101.04      102.94      9.51 o 
  -4   7   5        0.67        6.77      6.67 o 
  -3   7   5      174.75      204.56     11.35 o 
  -2   7   5      515.11      578.51     12.95 o 
  -1   7   5        1.80        5.02      4.89 o 
   0   7   5      425.64      348.00     10.70 o 
   1   7   5      148.26      133.87      8.10 o 
   2   7   5      570.75      485.83      9.63 o 
   3   7   5       11.79       17.00      6.86 o 
   4   7   5      699.24      699.41     18.89 o 
   5   7   5      748.08      734.25     14.75 o 
   6   7   5      189.21      204.50     11.39 o 
   7   7   5        5.81       14.25      9.13 o 
   8   7   5       53.79       69.16     11.61 o 
  -8   8   5        7.35       14.51     11.30 o 
  -7   8   5       67.74       64.53     11.23 o 
  -6   8   5      237.80      231.14     16.87 o 
  -5   8   5       35.80       43.94     11.60 o 
  -4   8   5      221.80      225.98     15.53 o 
  -3   8   5        8.95       13.23      7.23 o 
  -2   8   5     1098.07      976.93     14.91 o 
  -1   8   5       14.88       22.60      4.97 o 
   0   8   5      193.63      174.74     10.64 o 
   1   8   5      192.94      187.58      8.20 o 
   2   8   5      275.72      285.97      5.99 o 
   3   8   5      182.09      186.21      6.65 o 
   4   8   5        9.99       22.87      5.11 o 
   5   8   5       38.61       44.24      5.72 o 
   6   8   5      134.26      136.67     10.65 o 
   7   8   5      252.42      245.11     11.02 o 
   8   8   5      395.34      390.50     18.37 o 
  -8   9   5      150.34      149.22     18.60 o 
  -7   9   5       54.92       64.18     10.28 o 
  -6   9   5       82.96       77.96     12.44 o 
  -5   9   5       46.59       47.79     11.32 o 
  -4   9   5      117.60      125.02      8.10 o 
  -3   9   5        0.85        5.31      7.15 o 
  -2   9   5       53.77       52.58      3.56 o 
  -1   9   5       40.61       44.34      4.91 o 
   0   9   5      900.89      915.76     23.91 o 
   1   9   5       33.84       47.95      8.63 o 
   2   9   5      607.28      613.14     13.24 o 
   3   9   5       13.85       27.51      5.98 o 
   4   9   5      939.15      891.08     12.27 o 
   5   9   5      538.62      517.54     16.96 o 
   6   9   5      414.58      433.19      9.47 o 
   7   9   5       41.72       46.81     10.07 o 
  -7  10   5        6.35       11.22     10.41 o 
  -6  10   5      518.32      517.23     20.59 o 
  -5  10   5        0.69       16.29     15.63 o 
  -4  10   5      710.84      690.36     20.41 o 
  -3  10   5       54.14       62.01      8.12 o 
  -2  10   5       27.98       28.98      3.82 o 
  -1  10   5       36.68       33.51      3.03 o 
   0  10   5        2.70        7.12      6.83 o 
   1  10   5        5.39       11.65      5.58 o 
   2  10   5        0.98       17.34      9.26 o 
   3  10   5       36.53       47.86      6.26 o 
   4  10   5       89.37      106.20      8.06 o 
   5  10   5       34.07       41.04      7.37 o 
   6  10   5       12.79       24.13     11.24 o 
   7  10   5      159.32      176.60     13.44 o 
  -7  11   5       76.05       99.96      9.69 o 
  -6  11   5       81.48       99.61     10.65 o 
  -5  11   5      126.80      123.70      9.82 o 
  -4  11   5      167.28      170.35     13.38 o 
  -3  11   5      110.87      105.68      5.98 o 
  -2  11   5       13.63       22.39      3.94 o 
  -1  11   5      208.61      206.48      4.04 o 
   0  11   5      237.63      247.88     12.20 o 
   1  11   5        3.89        9.90      6.13 o 
   2  11   5      574.47      597.82     17.81 o 
   3  11   5        3.43       15.48      8.95 o 
   4  11   5       15.93       37.94     14.42 o 
   5  11   5       59.97       61.27      9.91 o 
   6  11   5      220.36      226.60     14.11 o 
  -6  12   5      267.42      281.64     13.82 o 
  -5  12   5      107.90      122.72     15.86 o 
  -4  12   5      340.15      317.19      8.97 o 
  -3  12   5        1.67       14.66      5.05 o 
  -2  12   5        5.45        9.72      4.13 o 
  -1  12   5        7.06       10.20     17.46 o 
   0  12   5        2.94        9.13      3.44 o 
   1  12   5      211.80      216.54      8.78 o 
   2  12   5        2.34       15.32      5.34 o 
   3  12   5      320.54      339.86     11.69 o 
   4  12   5       23.84       38.07     10.98 o 
   5  12   5       78.84       94.45     11.59 o 
  -5  13   5       30.37       32.21     10.95 o 
  -4  13   5       89.74      110.93     11.57 o 
  -3  13   5       92.04      107.23     11.53 o 
  -2  13   5        0.26       13.24      4.56 o 
  -1  13   5      157.85      160.82     23.93 o 
   0  13   5      122.28      129.25     16.28 o 
   1  13   5        0.21        9.63      7.57 o 
   2  13   5      491.20      485.40     11.46 o 
   3  13   5        1.09        8.11      8.53 o 
   4  13   5       62.95       72.51     10.72 o 
  -4  14   5        1.83        9.23      6.46 o 
  -3  14   5      111.90      123.56     19.81 o 
  -2  14   5        0.04       13.92     16.28 o 
  -1  14   5      269.22      298.50     19.61 o 
   0  14   5       74.70       83.16     21.18 o 
   1  14   5       36.32       30.05      5.50 o 
   2  14   5       11.30       19.36      8.05 o 
   3  14   5      298.48      286.40     13.84 o 
  -1  15   5        1.25       11.96     13.14 o 
   0  15   5      164.54      164.35     16.47 o 
   1  15   5       64.53       74.72     27.46 o 
 -10   0   6       24.43       44.13     15.69 o 
  -8   0   6      145.76      181.22     15.69 o 
  -6   0   6      786.26      785.68     27.26 o 
  -4   0   6     1588.45     1937.72     43.34 o 
  -2   0   6        2.71        6.28      5.30 o 
   0   0   6        1.18       16.08      3.73 o 
   2   0   6       36.49       33.93      6.28 o 
   4   0   6     3630.57     3575.18     58.84 o 
   6   0   6      124.79      128.85      9.41 o 
   8   0   6        5.70       21.77     10.79 o 
 -10   1   6       62.88       73.65     12.61 o 
  -9   1   6       13.12       22.55      8.67 o 
  -8   1   6        8.70       21.98      9.74 o 
  -7   1   6      235.95      222.22      9.88 o 
  -6   1   6       39.13       40.71      9.46 o 
  -5   1   6       15.82       23.32      5.68 o 
  -4   1   6       14.03       15.10      5.96 o 
  -3   1   6        5.51       10.32      3.80 o 
  -2   1   6     1434.64     1476.87     20.78 o 
  -1   1   6        2.25        4.63      3.18 o 
   0   1   6     1990.24     2140.89     23.06 o 
   1   1   6     1194.61     1295.82     10.51 o 
   2   1   6     4629.45     4769.35     41.28 o 
   3   1   6      148.73      154.47      5.69 o 
   4   1   6     2007.13     2037.99     54.82 o 
   5   1   6       29.00       36.49      5.40 o 
   6   1   6     1314.51     1160.06     23.44 o 
   7   1   6      116.87      113.26      7.62 o 
   8   1   6     2279.53     2232.42     34.98 o 
   9   1   6       66.16       76.42      9.66 o 
 -10   2   6        0.01       17.29     13.92 o 
  -9   2   6        0.26       17.96     10.96 o 
  -8   2   6      413.07      426.87     14.85 o 
  -7   2   6       12.25       21.31      9.30 o 
  -6   2   6     1753.58     1798.06     57.86 o 
  -5   2   6       43.41       70.30      9.14 o 
  -4   2   6     3562.23     3702.69     56.82 o 
  -3   2   6     3723.26     4242.02     47.73 o 
  -2   2   6     2838.17     2734.91     55.69 o 
  -1   2   6      295.15      303.69      3.89 o 
   0   2   6      477.83      568.83     12.85 o 
   1   2   6       17.71       18.89      3.08 o 
   2   2   6     1238.20     1337.27     11.99 o 
   3   2   6        1.72        6.25      4.24 o 
   4   2   6      784.36      858.67     17.77 o 
   5   2   6       37.87       45.51      5.13 o 
   6   2   6       53.74       47.13      8.12 o 
   7   2   6      155.53      162.48     10.11 o 
   8   2   6        7.74       19.09     10.23 o 
   9   2   6        5.22       22.61     14.32 o 
 -10   3   6       16.13       33.39     12.28 o 
  -9   3   6       51.89       54.36     11.37 o 
  -8   3   6       23.59       38.91      9.82 o 
  -7   3   6      602.52      569.00     12.40 o 
  -6   3   6       15.20       21.24      8.17 o 
  -5   3   6        1.02        7.94      7.77 o 
  -4   3   6      143.79      140.08      5.94 o 
  -3   3   6       14.03       16.99      5.11 o 
  -2   3   6      491.09      523.47      8.03 o 
  -1   3   6       24.79       28.70      3.88 o 
   0   3   6      653.75      737.04     15.10 o 
   1   3   6     1264.85     1299.39     21.77 o 
   2   3   6      218.16      211.90      5.58 o 
   3   3   6     2366.03     2284.95     46.80 o 
   4   3   6     2144.68     2074.36     40.00 o 
   5   3   6        5.81       14.01      5.51 o 
   6   3   6        5.57       12.25      9.28 o 
   7   3   6      391.92      388.11     12.11 o 
   8   3   6     1350.94     1291.22     27.33 o 
   9   3   6      133.00      132.66     14.70 o 
  -9   4   6       86.47       96.28     16.33 o 
  -8   4   6      420.67      394.61     14.27 o 
  -7   4   6       97.32      106.01      7.75 o 
  -6   4   6      939.64      942.44     24.69 o 
  -5   4   6       40.73       39.30      7.07 o 
  -4   4   6     2342.95     2255.26     36.61 o 
  -3   4   6     2294.16     2235.13     42.14 o 
  -2   4   6     3939.21     3766.06     59.01 o 
  -1   4   6        0.19        3.63      5.20 o 
   0   4   6        0.66        4.67      3.32 o 
   1   4   6      227.80      291.56      6.56 o 
   2   4   6     3169.65     3212.19     59.92 o 
   3   4   6        8.91       13.93      6.67 o 
   4   4   6      446.22      442.52     12.84 o 
   5   4   6      192.95      200.68      7.80 o 
   6   4   6      153.93      150.88      8.86 o 
   7   4   6      236.40      235.72     10.80 o 
   8   4   6        0.01       14.26     10.05 o 
   9   4   6       45.64       51.47     16.49 o 
  -9   5   6       71.21       67.82     11.40 o 
  -8   5   6       73.94       74.48     10.39 o 
  -7   5   6      117.41      135.52      9.46 o 
  -6   5   6        0.25        8.90      8.24 o 
  -5   5   6      405.52      390.97     14.06 o 
  -4   5   6        1.26        1.67      8.46 o 
  -3   5   6      134.11      144.27      7.11 o 
  -2   5   6     1348.16     1402.59     29.52 o 
  -1   5   6       16.67       20.55      6.27 o 
   0   5   6      273.56      288.58      6.98 o 
   1   5   6      100.27       92.34      3.78 o 
   2   5   6      529.64      472.69      7.46 o 
   3   5   6     3343.90     3429.33     94.53 o 
   4   5   6      643.88      604.77     12.41 o 
   5   5   6        0.65        7.18      5.82 o 
   6   5   6      219.11      217.89      8.67 o 
   7   5   6      254.14      245.34     15.80 o 
   8   5   6      636.78      611.16     22.27 o 
   9   5   6      118.51      127.39     13.85 o 
  -9   6   6      183.16      187.51     15.78 o 
  -8   6   6       71.44       76.44     12.06 o 
  -7   6   6      368.88      335.70     24.08 o 
  -6   6   6        0.89        8.70      8.85 o 
  -5   6   6        1.77        7.12      9.32 o 
  -4   6   6       35.22       30.13      6.89 o 
  -3   6   6     1486.73     1418.23     13.81 o 
  -2   6   6       26.72       23.41      5.06 o 
  -1   6   6       23.12       29.14      7.42 o 
   0   6   6     1700.82     1634.38     35.50 o 
   1   6   6      111.32       97.31      4.46 o 
   2   6   6      817.36      834.80     28.14 o 
   3   6   6      150.62      137.85      6.17 o 
   4   6   6     1587.88     1484.71     15.30 o 
   5   6   6       46.97       52.99      6.80 o 
   6   6   6       97.82       92.18     11.77 o 
   7   6   6        9.88       18.92      9.14 o 
   8   6   6       72.46       75.83     11.25 o 
  -9   7   6      150.17      165.93     15.35 o 
  -8   7   6       83.27       83.08     12.95 o 
  -7   7   6       20.76       29.63     11.02 o 
  -6   7   6       33.13       34.13     11.77 o 
  -5   7   6      221.58      192.44     13.09 o 
  -4   7   6       18.47       23.61      7.62 o 
  -3   7   6      537.81      474.66     12.99 o 
  -2   7   6      256.58      261.60      5.47 o 
  -1   7   6      166.99      151.28      5.53 o 
   0   7   6     1175.75     1151.41     17.43 o 
   1   7   6       13.31       17.10      4.16 o 
   2   7   6      924.25      895.44     16.38 o 
   3   7   6     2068.72     1979.60     51.09 o 
   4   7   6      145.88      141.21      8.65 o 
   5   7   6       82.86       93.31      9.47 o 
   6   7   6      395.79      412.52     11.12 o 
   7   7   6      147.33      158.85     12.39 o 
   8   7   6      131.68      154.27     19.60 o 
  -8   8   6      102.34      110.33      9.99 o 
  -7   8   6      400.66      402.16     12.21 o 
  -6   8   6       44.01       51.41     12.12 o 
  -5   8   6       49.59       55.70     12.03 o 
  -4   8   6        5.56       12.53      8.54 o 
  -3   8   6      966.87      937.75     23.73 o 
  -2   8   6       57.72       59.84      3.58 o 
  -1   8   6       35.50       42.28      5.75 o 
   0   8   6     1053.79     1070.00     34.22 o 
   1   8   6      731.80      721.39     15.85 o 
   2   8   6      154.27      154.12      5.78 o 
   3   8   6     1268.17     1195.88     16.25 o 
   4   8   6      612.26      576.04     15.78 o 
   5   8   6        8.73       18.61      7.07 o 
   6   8   6      234.81      217.35      9.86 o 
   7   8   6       26.29       47.45     12.55 o 
   8   8   6      145.84      149.79     14.07 o 
  -8   9   6        0.38       15.75     12.20 o 
  -7   9   6        3.67        7.58      9.91 o 
  -6   9   6       27.51       40.32     10.83 o 
  -5   9   6       64.01       76.62      8.88 o 
  -4   9   6      156.83      180.56      9.86 o 
  -3   9   6      173.36      165.26      4.77 o 
  -2   9   6       63.30       55.68      4.04 o 
  -1   9   6      680.88      677.38     17.33 o 
   0   9   6      955.59      900.01     16.53 o 
   1   9   6       27.71       29.61      5.56 o 
   2   9   6       17.12       31.45      6.07 o 
   3   9   6     1519.90     1442.56     17.87 o 
   4   9   6       95.41       92.08      9.35 o 
   5   9   6      103.05      115.39      7.49 o 
   6   9   6       16.16       25.10      8.62 o 
   7   9   6       46.77       61.89     11.17 o 
  -7  10   6      289.59      280.51     11.71 o 
  -6  10   6      190.92      184.98     13.06 o 
  -5  10   6       23.67       36.63      7.95 o 
  -4  10   6       16.15       17.50     10.91 o 
  -3  10   6      406.28      390.85      5.90 o 
  -2  10   6      299.70      273.14      7.45 o 
  -1  10   6      121.21      121.60      5.56 o 
   0  10   6      362.13      369.80      9.26 o 
   1  10   6      146.36      143.96     12.26 o 
   2  10   6       59.73       66.01      6.63 o 
   3  10   6      541.33      532.81     16.47 o 
   4  10   6      170.05      173.15     12.18 o 
   5  10   6        2.34       13.40      7.07 o 
   6  10   6       72.89       77.17      8.04 o 
   7  10   6      141.82      153.58     11.87 o 
  -7  11   6       13.70       29.51      9.69 o 
  -6  11   6        1.07       18.81     11.80 o 
  -5  11   6       12.27       24.03     10.19 o 
  -4  11   6       97.04      105.51     10.05 o 
  -3  11   6       45.14       54.41      4.98 o 
  -2  11   6       13.94       22.37      4.81 o 
  -1  11   6      206.66      214.05      4.06 o 
   0  11   6      140.28      120.84      9.70 o 
   1  11   6       45.48       47.68     11.07 o 
   2  11   6       37.29       43.57      5.54 o 
   3  11   6      201.14      211.72     11.68 o 
   4  11   6        0.14        7.85      7.73 o 
   5  11   6        3.40       16.67      7.35 o 
   6  11   6      106.54      114.58      9.35 o 
  -6  12   6       22.75       37.78     13.47 o 
  -5  12   6        5.85       14.88     13.08 o 
  -4  12   6       34.06       30.68      6.54 o 
  -3  12   6      338.25      343.05      6.59 o 
  -2  12   6        1.08       13.74      8.16 o 
  -1  12   6      196.73      189.33      4.26 o 
   0  12   6      221.55      181.84     13.04 o 
   1  12   6        1.61        9.67      6.16 o 
   2  12   6       49.30       59.68      8.76 o 
   3  12   6        0.08       14.62      8.85 o 
   4  12   6      202.96      190.89     10.44 o 
   5  12   6       15.95       28.78      8.50 o 
  -5  13   6        5.87       10.64      7.14 o 
  -4  13   6       18.74       33.34     20.79 o 
  -3  13   6       55.59       46.20      5.49 o 
  -2  13   6       46.58       41.41      4.56 o 
  -1  13   6       33.91       37.66     15.89 o 
   0  13   6      111.39       83.72     10.39 o 
   1  13   6       29.92       43.24      7.16 o 
   2  13   6        1.22       11.72      8.92 o 
   3  13   6        1.63       15.65      9.82 o 
   4  13   6       24.82       45.06     12.77 o 
  -3  14   6      188.95      162.78     15.98 o 
  -2  14   6      115.87      115.91     29.03 o 
  -1  14   6      353.69      357.34     20.99 o 
   0  14   6       26.16       30.99     14.91 o 
   1  14   6       17.74       23.58      5.19 o 
   2  14   6      183.74      174.79     16.82 o 
   3  14   6        0.48       15.65      8.26 o 
  -9   0   7      441.84      432.85     21.97 o 
  -7   0   7      751.34      634.66     27.85 o 
  -5   0   7     3370.69     3245.88    128.85 o 
  -3   0   7      361.41      425.00     10.00 o 
  -1   0   7     3856.17     3934.48    111.20 o 
   1   0   7     2601.39     2709.08     33.34 o 
   3   0   7      169.23      213.19     11.38 o 
   5   0   7     1297.30     1289.92     27.65 o 
   7   0   7       82.32       81.20     10.79 o 
   9   0   7        0.01       15.30     12.55 o 
 -10   1   7       36.05       43.77     11.71 o 
  -9   1   7       64.36       66.94     11.29 o 
  -8   1   7       17.22       29.95     10.60 o 
  -7   1   7        1.55       12.59     10.03 o 
  -6   1   7      206.43      204.01     10.68 o 
  -5   1   7      472.12      444.73     16.96 o 
  -4   1   7      100.74      104.69      7.60 o 
  -3   1   7      832.80      931.32     17.86 o 
  -2   1   7      247.65      247.82      7.97 o 
  -1   1   7      641.62      702.62     18.15 o 
   0   1   7       32.49       27.86      4.09 o 
   1   1   7     3696.18     3719.58     31.06 o 
   2   1   7       33.58       27.95      3.92 o 
   3   1   7        8.72       11.33      4.63 o 
   4   1   7       40.79       44.34      4.83 o 
   5   1   7     2923.02     2793.33     35.67 o 
   6   1   7        7.61       12.94      7.35 o 
   7   1   7      800.64      804.00     13.78 o 
   8   1   7        0.14       22.52     16.28 o 
   9   1   7       14.37       32.01      7.94 o 
 -10   2   7      211.32      207.60     16.61 o 
  -9   2   7      180.55      191.96     12.27 o 
  -8   2   7      166.04      168.79     11.25 o 
  -7   2   7      230.55      194.70     13.37 o 
  -6   2   7      198.29      201.71      9.09 o 
  -5   2   7     3372.52     3354.96     73.74 o 
  -4   2   7       34.06       41.91      6.27 o 
  -3   2   7      770.88      808.40     16.39 o 
  -2   2   7      106.90      112.95      7.72 o 
  -1   2   7     2151.82     2232.56     23.13 o 
   0   2   7      533.81      512.24     12.48 o 
   1   2   7     4296.69     4472.96     30.02 o 
   2   2   7     1800.33     1842.00     21.23 o 
   3   2   7       22.05       37.89      6.40 o 
   4   2   7      152.82      140.85      6.93 o 
   5   2   7     2002.65     2001.26     30.40 o 
   6   2   7      820.87      810.30     13.75 o 
   7   2   7       79.63       74.81      9.98 o 
   8   2   7        4.01       14.51      7.21 o 
   9   2   7       11.17       22.72     12.09 o 
  -9   3   7        6.29       18.10     11.33 o 
  -8   3   7       66.79       75.59     10.04 o 
  -7   3   7       52.31       49.24      8.01 o 
  -6   3   7      446.01      447.37     14.94 o 
  -5   3   7      309.18      318.50     16.38 o 
  -4   3   7       67.50       50.94      7.33 o 
  -3   3   7       60.50       69.38      6.31 o 
  -2   3   7      198.69      202.62     11.79 o 
  -1   3   7     2437.66     2571.93     22.11 o 
   0   3   7       29.03       24.30      3.66 o 
   1   3   7        4.91       14.42      4.08 o 
   2   3   7      723.55      736.40     11.87 o 
   3   3   7      210.54      198.89      8.23 o 
   4   3   7       69.11       74.90      6.79 o 
   5   3   7      325.29      305.20      7.77 o 
   6   3   7        6.53       15.62      7.76 o 
   7   3   7       93.20      106.25     17.81 o 
   8   3   7        0.08       13.44     10.81 o 
   9   3   7       53.79       62.38     11.91 o 
  -9   4   7       69.19       76.25     10.64 o 
  -8   4   7       25.03       33.83     11.46 o 
  -7   4   7        2.64        8.16      7.40 o 
  -6   4   7      427.83      453.16     14.49 o 
  -5   4   7     1723.34     1602.55     33.28 o 
  -4   4   7      519.53      561.14     15.21 o 
  -3   4   7      649.85      623.78     15.31 o 
  -2   4   7     1280.44     1406.21     23.21 o 
  -1   4   7     2565.20     2730.88     50.51 o 
   0   4   7        0.07        3.47      3.44 o 
   1   4   7     3894.77     3916.06     52.07 o 
   2   4   7        0.10        5.79      3.12 o 
   3   4   7      165.98      160.63      6.02 o 
   4   4   7      840.48      807.45     18.40 o 
   5   4   7     1074.16     1100.08     19.18 o 
   6   4   7     1060.18     1043.99     35.40 o 
   7   4   7      107.58       96.07     11.69 o 
   8   4   7      126.67      133.81     13.01 o 
  -9   5   7       53.81       56.66     13.82 o 
  -8   5   7       55.05       67.60     12.55 o 
  -7   5   7        0.39        7.48      8.40 o 
  -6   5   7       24.16       40.26     11.42 o 
  -5   5   7       59.39       50.72      9.40 o 
  -4   5   7      130.81      120.40      8.37 o 
  -3   5   7        9.23       18.09      5.49 o 
  -2   5   7       25.13       25.84      4.63 o 
  -1   5   7      218.29      222.06     10.19 o 
   0   5   7      223.21      217.98      5.75 o 
   1   5   7      637.04      636.77      9.71 o 
   2   5   7     2420.61     2450.73     74.72 o 
   3   5   7      110.22       99.45      6.67 o 
   4   5   7        7.54       11.35      5.82 o 
   5   5   7      892.01      834.94     20.67 o 
   6   5   7      170.21      163.91     10.22 o 
   7   5   7      161.85      162.05     14.13 o 
   8   5   7       10.94       20.97     12.91 o 
  -9   6   7       60.00       69.28     13.23 o 
  -8   6   7        4.57       15.59     10.05 o 
  -7   6   7        2.65       13.07      8.70 o 
  -6   6   7      768.35      725.54     27.70 o 
  -5   6   7      279.54      259.75     12.60 o 
  -4   6   7     2094.44     2006.64     69.53 o 
  -3   6   7      543.26      516.74      6.49 o 
  -2   6   7      587.38      631.49     14.34 o 
  -1   6   7     2468.66     2373.74     46.97 o 
   0   6   7      506.07      477.79     12.40 o 
   1   6   7      561.06      557.21     13.92 o 
   2   6   7       16.78       18.22      5.58 o 
   3   6   7      319.22      313.77      7.61 o 
   4   6   7      338.99      342.90      9.04 o 
   5   6   7      137.56      133.09      8.82 o 
   6   6   7      242.71      210.21     16.77 o 
   7   6   7       90.64       97.47     10.00 o 
   8   6   7      490.30      466.00     15.13 o 
  -8   7   7       20.01       41.87     10.52 o 
  -7   7   7       69.98       73.24     14.94 o 
  -6   7   7        1.49        5.65      9.56 o 
  -5   7   7       45.35       48.26      9.59 o 
  -4   7   7      863.51      826.98     14.02 o 
  -3   7   7       65.43       59.29      5.44 o 
  -2   7   7       16.15       18.18      4.99 o 
  -1   7   7      344.84      334.26      9.58 o 
   0   7   7       21.16       26.19      4.33 o 
   1   7   7      263.37      256.88      9.29 o 
   2   7   7      700.72      632.62     15.72 o 
   3   7   7      256.54      253.43      8.46 o 
   4   7   7      159.98      160.57      9.71 o 
   5   7   7     1172.64     1087.32     25.43 o 
   6   7   7      425.35      404.09     12.82 o 
   7   7   7      200.45      203.63     11.64 o 
   8   7   7       40.40       50.27     11.35 o 
  -8   8   7       11.91       25.94     14.73 o 
  -7   8   7        6.76       18.00     11.02 o 
  -6   8   7      219.79      213.08      9.57 o 
  -5   8   7      313.38      325.21     11.41 o 
  -4   8   7     1680.84     1626.03     38.39 o 
  -3   8   7        1.87        8.14      4.47 o 
  -2   8   7        5.35       10.10      3.31 o 
  -1   8   7      170.02      162.91      7.73 o 
   0   8   7      903.35      859.39     15.78 o 
   1   8   7       19.20       19.80      5.52 o 
   2   8   7      612.79      591.72     16.47 o 
   3   8   7        7.71       12.55      6.06 o 
   4   8   7       12.53       18.03      7.39 o 
   5   8   7      203.92      208.96     11.64 o 
   6   8   7      104.81      102.30      9.96 o 
   7   8   7       17.13       28.33      9.77 o 
  -8   9   7        0.13       10.72     12.68 o 
  -7   9   7       70.98       86.31     10.51 o 
  -6   9   7       15.98       31.11     12.63 o 
  -5   9   7        0.00       10.25     10.51 o 
  -4   9   7      120.12      110.71      9.21 o 
  -3   9   7      270.90      288.13      5.49 o 
  -2   9   7       33.54       35.03      3.78 o 
  -1   9   7     1267.87     1215.95     20.72 o 
   0   9   7        4.25        9.16      5.54 o 
   1   9   7      319.82      267.22     10.60 o 
   2   9   7      400.95      373.92     13.45 o 
   3   9   7      261.80      232.31     10.97 o 
   4   9   7      182.23      195.66     10.74 o 
   5   9   7       10.09       15.85      6.97 o 
   6   9   7      461.40      453.42     12.30 o 
   7   9   7        2.87       18.06      8.37 o 
  -7  10   7       30.00       35.42     11.67 o 
  -6  10   7      397.93      392.32     13.28 o 
  -5  10   7      187.87      196.71     13.60 o 
  -4  10   7     1131.37     1111.57     10.02 o 
  -3  10   7      135.04      126.29      5.32 o 
  -2  10   7       33.00       29.72      4.15 o 
  -1  10   7       83.02       82.48      8.76 o 
   0  10   7      524.85      506.99     16.87 o 
   1  10   7        8.50       12.91      8.76 o 
   2  10   7       31.89       41.47     10.32 o 
   3  10   7       81.67       73.37      8.81 o 
   4  10   7        1.70       24.42     14.21 o 
   5  10   7       64.25       72.28     12.17 o 
   6  10   7       62.06       70.53      9.57 o 
  -6  11   7        0.33       14.59     10.59 o 
  -5  11   7       83.51       98.95      9.63 o 
  -4  11   7       44.92       49.36      6.15 o 
  -3  11   7      463.18      441.01      6.74 o 
  -2  11   7      161.86      155.07      4.77 o 
  -1  11   7      475.14      392.07     20.00 o 
   0  11   7      136.19      133.26     12.97 o 
   1  11   7      226.76      217.37      7.26 o 
   2  11   7      253.53      258.58      8.59 o 
   3  11   7      125.78      136.49     10.88 o 
   4  11   7       32.99       42.62     12.31 o 
   5  11   7        5.28       18.61     10.58 o 
   6  11   7      171.39      178.57     11.53 o 
  -5  12   7        5.64       17.50      7.07 o 
  -4  12   7      284.84      282.45      7.84 o 
  -3  12   7       49.82       62.60      5.63 o 
  -2  12   7       86.58       80.74      6.57 o 
  -1  12   7       27.02       29.90      3.65 o 
   0  12   7      659.94      604.75     24.69 o 
   1  12   7        2.57       11.35      9.00 o 
   2  12   7        6.87       18.91     11.55 o 
   3  12   7      374.98      369.68     17.52 o 
   4  12   7       97.19      111.93     13.07 o 
   5  12   7        0.44       19.08     16.57 o 
  -4  13   7        8.70       25.91      6.72 o 
  -3  13   7      156.11      128.03      8.92 o 
  -2  13   7       85.20       75.52      6.47 o 
  -1  13   7       92.45       73.00      9.90 o 
   0  13   7      285.33      217.67     26.77 o 
   1  13   7       60.99       62.80      9.16 o 
   2  13   7       10.45       22.73      9.09 o 
   3  13   7      153.54      176.51     15.72 o 
   4  13   7       60.97       66.75     13.57 o 
  -3  14   7       54.91       65.02     10.95 o 
  -2  14   7        1.86       11.81      4.73 o 
  -1  14   7        7.01       20.00     11.77 o 
   0  14   7      151.74      159.65     20.99 o 
   1  14   7        4.85       12.15      8.11 o 
   2  14   7       12.80       33.10      6.62 o 
  -8   0   8      180.92      157.69     14.91 o 
  -6   0   8      188.01      169.65     14.91 o 
  -4   0   8      559.25      554.45     13.53 o 
  -2   0   8     4092.11     3924.48     69.04 o 
   0   0   8      605.50      613.68     18.44 o 
   2   0   8     4856.45     4704.47     60.80 o 
   4   0   8      509.46      561.31     24.12 o 
   6   0   8      516.88      582.69     13.73 o 
   8   0   8      162.93      177.30     15.69 o 
  -9   1   8        8.97       22.53     15.45 o 
  -8   1   8      323.47      299.89     10.39 o 
  -7   1   8      165.32      160.68      8.94 o 
  -6   1   8        4.12       13.72      9.78 o 
  -5   1   8        6.93       14.72      7.62 o 
  -4   1   8     1128.30     1041.87     23.24 o 
  -3   1   8        9.37       17.76      5.32 o 
  -2   1   8      151.99      176.32      7.21 o 
  -1   1   8       13.89       27.25      4.13 o 
   0   1   8        8.81        9.28      3.46 o 
   1   1   8       24.37       21.52      3.77 o 
   2   1   8     3045.96     3484.51     23.78 o 
   3   1   8       49.20       59.00      5.26 o 
   4   1   8      283.73      288.59      9.35 o 
   5   1   8       55.88       63.11      9.72 o 
   6   1   8      124.46      115.57      9.49 o 
   7   1   8      190.63      191.29     11.00 o 
   8   1   8     1145.66     1099.97     25.13 o 
   9   1   8       30.76       35.16     13.08 o 
  -9   2   8      169.41      165.09     15.64 o 
  -8   2   8       79.92       72.51     12.64 o 
  -7   2   8      135.32      131.95     12.19 o 
  -6   2   8       13.53       19.17      8.90 o 
  -5   2   8       18.34       23.79      7.63 o 
  -4   2   8      402.85      381.69      9.06 o 
  -3   2   8       28.04       32.88      5.87 o 
  -2   2   8     1623.48     1553.50     28.03 o 
  -1   2   8      287.25      296.29      8.20 o 
   0   2   8       68.94       75.83      4.71 o 
   1   2   8        6.11       11.86      3.80 o 
   2   2   8     1734.95     1644.56     25.29 o 
   3   2   8      357.31      375.69      9.57 o 
   4   2   8      678.40      716.08     17.34 o 
   5   2   8      207.43      199.75      7.53 o 
   6   2   8      518.57      562.79     18.97 o 
   7   2   8       47.76       49.29      9.42 o 
   8   2   8       87.62       93.98     10.39 o 
   9   2   8       13.66       26.10     11.73 o 
  -9   3   8       74.54       86.40     12.73 o 
  -8   3   8      180.64      164.74     13.79 o 
  -7   3   8      177.16      170.14     10.10 o 
  -6   3   8       41.34       44.06      9.28 o 
  -5   3   8       84.52       91.38      9.74 o 
  -4   3   8      865.87      775.24     18.74 o 
  -3   3   8       60.25       65.04      5.08 o 
  -2   3   8       17.08       17.26      4.52 o 
  -1   3   8      179.64      206.71      6.69 o 
   0   3   8     2413.31     2487.44     29.04 o 
   1   3   8       22.15       26.49      3.26 o 
   2   3   8     1122.76     1072.11     11.64 o 
   3   3   8      108.35      100.98      6.25 o 
   4   3   8       81.25       78.15      7.63 o 
   5   3   8       53.86       47.65      8.06 o 
   6   3   8       11.03       15.69      7.02 o 
   7   3   8       26.60       28.00      9.35 o 
   8   3   8      104.20      112.11     11.08 o 
  -9   4   8       62.28       68.91     12.12 o 
  -8   4   8       93.12       88.58     13.59 o 
  -7   4   8        0.53       10.21      9.32 o 
  -6   4   8        6.31       10.45     10.93 o 
  -5   4   8      420.29      388.03     16.67 o 
  -4   4   8      831.78      811.27     27.82 o 
  -3   4   8     2129.23     2319.81     56.97 o 
  -2   4   8      926.43      874.55     13.90 o 
  -1   4   8     2252.63     2379.16     40.50 o 
   0   4   8      150.56      161.64      6.26 o 
   1   4   8     1281.10     1267.39     13.85 o 
   2   4   8      522.84      488.65      9.82 o 
   3   4   8       14.96       24.45      5.37 o 
   4   4   8      693.85      698.54     15.29 o 
   5   4   8        8.42       15.72      7.07 o 
   6   4   8      235.47      248.26     10.15 o 
   7   4   8       28.20       41.40      9.00 o 
   8   4   8       22.48       32.32     11.15 o 
  -9   5   8      215.91      218.85     13.07 o 
  -8   5   8       99.67      106.17     10.93 o 
  -7   5   8       25.04       28.49      8.33 o 
  -6   5   8      465.64      418.09     21.38 o 
  -5   5   8      345.37      334.49     13.71 o 
  -4   5   8      288.38      282.79      9.76 o 
  -3   5   8        6.42       12.83      5.13 o 
  -2   5   8      264.35      244.95      7.35 o 
  -1   5   8      174.84      199.02      6.35 o 
   0   5   8     1103.32     1119.45     14.23 o 
   1   5   8      142.98      107.75      5.82 o 
   2   5   8      810.64      849.00     27.85 o 
   3   5   8        3.40        8.94      4.69 o 
   4   5   8      103.70      108.63      8.24 o 
   5   5   8      241.37      235.11      7.84 o 
   6   5   8        7.09       13.97      8.12 o 
   7   5   8      112.24      104.89     12.42 o 
   8   5   8       94.18      107.58     12.91 o 
  -9   6   8       43.17       54.28     12.06 o 
  -8   6   8      196.44      198.77     12.44 o 
  -7   6   8       47.09       39.70     11.89 o 
  -6   6   8      116.07      105.11     18.28 o 
  -5   6   8      452.52      423.23     14.79 o 
  -4   6   8      932.32      870.22     23.04 o 
  -3   6   8     1260.01     1333.70     18.48 o 
  -2   6   8      883.88      924.74     14.49 o 
  -1   6   8      971.71     1009.77     18.65 o 
   0   6   8      583.18      522.95      9.50 o 
   1   6   8     1180.34     1140.00     26.58 o 
   2   6   8      488.04      452.09     20.10 o 
   3   6   8      112.77      113.57      7.39 o 
   4   6   8      749.15      718.38     18.00 o 
   5   6   8        0.81        8.07      8.20 o 
   6   6   8       24.18       32.27     12.79 o 
   7   6   8      524.26      509.38     17.63 o 
   8   6   8       66.11       84.56     11.67 o 
  -8   7   8       36.41       49.59     10.55 o 
  -7   7   8      122.05      134.67     12.37 o 
  -6   7   8      400.23      385.56     11.82 o 
  -5   7   8      301.70      309.84     10.12 o 
  -4   7   8      311.54      280.54      8.97 o 
  -3   7   8        1.53        7.47      7.21 o 
  -2   7   8       80.31       76.32      6.44 o 
  -1   7   8      430.62      413.57      8.63 o 
   0   7   8        8.17       16.15      5.61 o 
   1   7   8      749.01      701.28     22.36 o 
   2   7   8      188.13      173.99      9.27 o 
   3   7   8       53.72       53.10      8.04 o 
   4   7   8       18.31       23.95      7.62 o 
   5   7   8       20.75       32.79      7.33 o 
   6   7   8        1.09       13.01      8.15 o 
   7   7   8       98.69      114.12     11.25 o 
  -8   8   8       18.89       38.36     12.93 o 
  -7   8   8       97.20      103.94     13.22 o 
  -6   8   8        4.61       18.50      8.23 o 
  -5   8   8       75.38       77.52      9.56 o 
  -4   8   8      337.04      347.37     11.72 o 
  -3   8   8       29.82       38.31      5.85 o 
  -2   8   8      204.11      216.89      4.64 o 
  -1   8   8       92.25       79.05     10.55 o 
   0   8   8      246.34      220.97      8.89 o 
   1   8   8      260.81      250.06     10.03 o 
   2   8   8      118.26      130.45      5.73 o 
   3   8   8       12.82       26.98      7.06 o 
   4   8   8      595.14      585.83     17.82 o 
   5   8   8        2.80       15.09     10.77 o 
   6   8   8       21.27       32.59      9.83 o 
   7   8   8      543.90      556.63     16.98 o 
  -7   9   8       33.84       42.49     13.99 o 
  -6   9   8      147.11      153.05     14.98 o 
  -5   9   8       69.35       75.22      9.58 o 
  -4   9   8       69.33       58.51      7.70 o 
  -3   9   8       42.05       45.71      4.61 o 
  -2   9   8       24.98       30.90      3.84 o 
  -1   9   8       82.40       82.20      8.57 o 
   0   9   8       45.63       43.51     10.46 o 
   1   9   8      358.78      355.43     12.26 o 
   2   9   8      256.52      250.97     10.11 o 
   3   9   8      170.15      166.76      8.31 o 
   4   9   8      116.09      122.42      8.81 o 
   5   9   8        2.53       19.11     10.79 o 
   6   9   8       34.42       47.43     11.55 o 
  -7  10   8      247.98      231.76     20.20 o 
  -6  10   8       81.27       89.17     11.12 o 
  -5  10   8       19.06       26.69      7.75 o 
  -4  10   8      133.28      147.99      7.68 o 
  -3  10   8      234.29      256.20      9.68 o 
  -2  10   8       52.43       60.41      4.35 o 
  -1  10   8        7.57        9.36      6.74 o 
   0  10   8      168.32      155.03     10.91 o 
   1  10   8      329.65      316.55     11.90 o 
   2  10   8        0.15       12.16      8.88 o 
   3  10   8      121.03      128.37      7.12 o 
   4  10   8       50.58       66.94     12.18 o 
   5  10   8       14.75       33.63     11.29 o 
   6  10   8       15.90       21.57      7.97 o 
  -6  11   8       62.60       70.27     12.32 o 
  -5  11   8       37.66       35.42      7.13 o 
  -4  11   8       66.01       80.32      6.24 o 
  -3  11   8       19.44       38.85      5.63 o 
  -2  11   8        0.30       13.87      4.21 o 
  -1  11   8        6.91        8.06      2.84 o 
   0  11   8      170.27      152.46     11.64 o 
   1  11   8       16.82       27.28      8.22 o 
   2  11   8        0.09       12.81      7.36 o 
   3  11   8      106.84      115.85     11.92 o 
   4  11   8      543.19      548.73     14.00 o 
   5  11   8       74.78       86.26     13.28 o 
  -5  12   8       10.24       29.83      7.44 o 
  -4  12   8       22.17       27.96      6.47 o 
  -3  12   8      445.26      442.30      7.33 o 
  -2  12   8        6.95       16.40      4.47 o 
  -1  12   8      223.26      205.87     14.71 o 
   0  12   8      118.20      103.90     14.58 o 
   1  12   8       80.41       76.38     11.01 o 
   2  12   8       13.65       28.11      9.47 o 
   3  12   8      329.41      314.24     10.88 o 
   4  12   8        6.81       22.91     11.82 o 
  -4  13   8       18.71       38.28     11.75 o 
  -3  13   8        0.13        5.80      5.70 o 
  -2  13   8       21.59       38.59      8.37 o 
  -1  13   8       74.17       63.80     10.39 o 
   0  13   8       99.90      106.10     18.04 o 
   1  13   8       28.43       37.65     14.91 o 
   2  13   8       20.26       30.00     11.62 o 
   3  13   8       19.27       29.73      8.65 o 
  -2  14   8       11.62       27.52      4.87 o 
  -1  14   8       26.84       36.09     13.92 o 
   0  14   8       29.77       40.60     20.79 o 
   1  14   8        0.02       19.05      8.67 o 
  -9   0   9       41.98       46.87     14.12 o 
  -7   0   9       92.08      105.91     18.63 o 
  -5   0   9      152.33      168.08     15.69 o 
  -3   0   9      302.22      322.82     15.49 o 
  -1   0   9     3788.96     3762.08     68.84 o 
   1   0   9       48.39       83.16      7.45 o 
   3   0   9      679.35      633.49      8.43 o 
   5   0   9     1791.68     1825.73     42.17 o 
   7   0   9      204.67      188.87     12.75 o 
  -9   1   9       21.28       31.50     12.20 o 
  -8   1   9       38.02       39.66     11.97 o 
  -7   1   9      520.61      546.62     19.71 o 
  -6   1   9       58.77       68.67      8.44 o 
  -5   1   9     3812.03     3533.56     53.56 o 
  -4   1   9       55.07       66.83      7.00 o 
  -3   1   9        0.00        9.84      5.22 o 
  -2   1   9      473.30      448.43     12.64 o 
  -1   1   9      359.83      329.37     12.96 o 
   0   1   9      550.78      491.22     11.17 o 
   1   1   9      484.69      531.61     11.84 o 
   2   1   9      551.39      606.47      9.00 o 
   3   1   9      167.60      169.25      5.89 o 
   4   1   9        0.47       11.78      7.95 o 
   5   1   9       15.49       23.89      8.10 o 
   6   1   9      354.42      346.14     11.85 o 
   7   1   9      275.12      267.23     15.36 o 
   8   1   9        0.07       11.87     12.50 o 
  -9   2   9       14.14       26.08     12.74 o 
  -8   2   9        0.02        7.07     12.06 o 
  -7   2   9      157.23      159.21     11.39 o 
  -6   2   9      336.10      326.27     12.84 o 
  -5   2   9      246.16      260.81     10.06 o 
  -4   2   9       88.37      102.76      8.54 o 
  -3   2   9      751.55      765.98     18.72 o 
  -2   2   9      267.32      302.90      7.83 o 
  -1   2   9     5908.25     5722.77     66.12 o 
   0   2   9       35.34       40.90      4.89 o 
   1   2   9       15.14       39.82      4.89 o 
   2   2   9     2056.69     2091.96     35.74 o 
   3   2   9      952.24      869.29     22.09 o 
   4   2   9       88.10       89.87      8.77 o 
   5   2   9     1534.23     1553.96     29.21 o 
   6   2   9       10.90       25.43      8.60 o 
   7   2   9       47.78       53.81      9.36 o 
   8   2   9       48.46       57.16      9.14 o 
  -9   3   9       62.06       66.70     21.25 o 
  -8   3   9        8.05       18.12     10.28 o 
  -7   3   9      284.61      306.70     11.89 o 
  -6   3   9        4.82       13.74      9.54 o 
  -5   3   9     1698.15     1618.76     42.76 o 
  -4   3   9      197.54      190.60      8.06 o 
  -3   3   9      212.78      225.04      7.89 o 
  -2   3   9      129.61      114.75      8.45 o 
  -1   3   9      281.66      270.38      7.76 o 
   0   3   9      481.06      509.51      9.22 o 
   1   3   9        0.29        4.59      5.11 o 
   2   3   9      989.23     1025.80     15.16 o 
   3   3   9        6.01        7.47      4.84 o 
   4   3   9        1.53        6.06      5.32 o 
   5   3   9        8.22       17.67      8.81 o 
   6   3   9      381.60      371.89     11.59 o 
   7   3   9      194.82      178.65     10.88 o 
   8   3   9       40.39       54.84     12.05 o 
  -9   4   9        2.60       21.23     10.58 o 
  -8   4   9        4.90       15.15     10.97 o 
  -7   4   9      127.07      129.51     14.36 o 
  -6   4   9        8.95       10.68      8.60 o 
  -5   4   9       57.35       59.92      9.97 o 
  -4   4   9      205.68      214.79      9.26 o 
  -3   4   9      294.08      312.17      8.48 o 
  -2   4   9      129.39      128.89     14.77 o 
  -1   4   9     4708.28     4804.74     79.00 o 
   0   4   9      388.15      337.85      7.72 o 
   1   4   9      328.52      324.54      6.81 o 
   2   4   9      602.90      626.50     10.98 o 
   3   4   9      865.89      789.46      9.92 o 
   4   4   9      570.58      565.09     12.62 o 
   5   4   9      805.56      826.60     14.19 o 
   6   4   9      169.22      187.06     11.22 o 
   7   4   9       64.83       71.75     10.72 o 
   8   4   9      187.97      173.61     11.58 o 
  -9   5   9       19.16       33.80     11.63 o 
  -8   5   9      176.81      182.67     11.81 o 
  -7   5   9       21.19       30.83     10.99 o 
  -6   5   9      334.40      338.48     17.36 o 
  -5   5   9      309.90      302.91     12.78 o 
  -4   5   9       17.92       17.15      7.65 o 
  -3   5   9      858.23      820.70     18.09 o 
  -2   5   9       39.14       47.54     10.50 o 
  -1   5   9      582.55      522.35     12.69 o 
   0   5   9      220.89      252.24      6.55 o 
   1   5   9      339.90      296.63      6.69 o 
   2   5   9      122.57      127.77      5.45 o 
   3   5   9      261.22      236.25      6.91 o 
   4   5   9        0.12        5.80      8.96 o 
   5   5   9      224.84      209.47     11.28 o 
   6   5   9        3.72       14.39      9.69 o 
   7   5   9        0.47        9.12     11.48 o 
   8   5   9      160.40      165.18      9.66 o 
  -8   6   9        0.60       19.97     11.07 o 
  -7   6   9       68.24       71.90     10.13 o 
  -6   6   9        7.64       10.27      9.18 o 
  -5   6   9       67.24       78.98      9.86 o 
  -4   6   9        2.16        9.89      6.76 o 
  -3   6   9        5.86        8.20      5.91 o 
  -2   6   9       19.74       27.92      8.34 o 
  -1   6   9      658.49      588.82     12.58 o 
   0   6   9     1165.48     1170.60     19.49 o 
   1   6   9      320.73      295.00      9.36 o 
   2   6   9      124.23      113.90      6.15 o 
   3   6   9      189.17      186.56      8.02 o 
   4   6   9      385.54      368.34     10.90 o 
   5   6   9      256.98      257.93     14.84 o 
   6   6   9      173.74      162.59     13.16 o 
   7   6   9       54.06       72.79     10.30 o 
  -8   7   9        6.62       22.55     11.95 o 
  -7   7   9       11.01       21.94     13.65 o 
  -6   7   9      448.68      459.76     15.52 o 
  -5   7   9      458.11      446.52     12.15 o 
  -4   7   9        4.97       14.08      7.66 o 
  -3   7   9       57.64       51.21      9.57 o 
  -2   7   9      280.96      275.03     15.38 o 
  -1   7   9      888.43      832.68     20.79 o 
   0   7   9      573.96      545.65     11.89 o 
   1   7   9      592.00      587.12     16.96 o 
   2   7   9      322.17      325.44     12.31 o 
   3   7   9      245.87      250.00      8.90 o 
   4   7   9       51.99       61.56      6.26 o 
   5   7   9      326.62      325.25      9.23 o 
   6   7   9      126.45      128.90      9.49 o 
   7   7   9      113.73      122.47     18.65 o 
  -8   8   9       30.81       43.59     11.88 o 
  -7   8   9       57.70       66.73     12.66 o 
  -6   8   9      161.95      172.22     11.11 o 
  -5   8   9       50.27       59.33      6.45 o 
  -4   8   9        2.32       10.90      7.34 o 
  -3   8   9       48.09       58.73      5.33 o 
  -2   8   9      723.90      674.30     12.85 o 
  -1   8   9      189.50      184.08      8.29 o 
   0   8   9     1061.55     1017.14     20.09 o 
   1   8   9        0.33        4.28      6.56 o 
   2   8   9      343.07      316.81     12.24 o 
   3   8   9       48.14       63.07      6.17 o 
   4   8   9      380.43      382.35     12.06 o 
   5   8   9      242.81      245.24     14.91 o 
   6   8   9       79.11       91.99     11.25 o 
   7   8   9       10.32       25.31     12.86 o 
  -7   9   9      124.79      130.35     14.42 o 
  -6   9   9      354.58      357.60     14.21 o 
  -5   9   9      509.21      468.51     12.94 o 
  -4   9   9       38.50       43.45      6.01 o 
  -3   9   9      394.77      408.53     12.44 o 
  -2   9   9      253.16      239.34      5.00 o 
  -1   9   9      132.41      135.49      5.30 o 
   0   9   9       82.74       68.28      7.21 o 
   1   9   9      139.49      126.11      8.45 o 
   2   9   9      269.65      280.53      7.53 o 
   3   9   9      130.74      140.03     15.44 o 
   4   9   9      110.31      116.89     10.02 o 
   5   9   9       67.74       84.17     12.35 o 
   6   9   9       63.34       70.65     17.34 o 
  -6  10   9       43.49       51.04     10.46 o 
  -5  10   9       23.52       30.40      9.22 o 
  -4  10   9       58.31       74.30     10.74 o 
  -3  10   9       56.29       66.20      5.25 o 
  -2  10   9      115.61      108.78      4.81 o 
  -1  10   9      394.12      390.84     11.90 o 
   0  10   9      721.29      689.13     18.58 o 
   1  10   9        1.16        4.97      8.60 o 
   2  10   9       29.57       38.46      7.70 o 
   3  10   9       25.01       32.25     10.81 o 
   4  10   9      484.30      488.47     16.72 o 
   5  10   9      193.89      183.59     13.57 o 
  -6  11   9      283.67      280.05     20.17 o 
  -5  11   9       79.18       88.22      7.33 o 
  -4  11   9        7.24       17.29      6.09 o 
  -3  11   9      335.51      352.71      7.03 o 
  -2  11   9       60.74       66.80      4.69 o 
  -1  11   9        0.10       11.08      8.13 o 
   0  11   9        1.02        3.85     10.85 o 
   1  11   9       80.30       83.16     10.28 o 
   2  11   9        0.01       13.18      8.13 o 
   3  11   9      235.92      247.82     12.40 o 
   4  11   9       32.48       37.80     11.59 o 
   5  11   9        1.35       14.51      9.23 o 
  -5  12   9       25.00       30.73      7.65 o 
  -4  12   9       59.54       79.76      6.49 o 
  -3  12   9       15.48       23.88      5.77 o 
  -2  12   9        1.72       12.60      4.65 o 
  -1  12   9       74.62       70.41     15.69 o 
   0  12   9      107.49       99.78     10.41 o 
   1  12   9       32.70       45.63     10.69 o 
   2  12   9       19.83       28.52      9.44 o 
   3  12   9       20.39       31.97     11.90 o 
   4  12   9      138.99      145.77     11.98 o 
  -3  13   9      217.70      195.83     14.51 o 
  -2  13   9      188.05      176.52      6.96 o 
  -1  13   9        4.41       23.73     15.10 o 
   0  13   9      113.67      120.57      9.35 o 
   1  13   9      109.48       96.89     12.38 o 
   2  13   9       20.89       34.68     12.09 o 
  -8   0  10       19.72       36.09     19.42 o 
  -6   0  10     1359.70     1234.22     44.91 o 
  -4   0  10     1438.66     1403.08     30.60 o 
  -2   0  10      279.40      285.95     14.51 o 
   0   0  10      157.58      166.31      7.85 o 
   2   0  10     2207.80     2089.72     40.01 o 
   4   0  10       47.26       39.03     14.12 o 
   6   0  10      733.44      727.04     26.28 o 
   8   0  10      522.11      514.05     30.01 o 
  -9   1  10       28.00       38.82     10.86 o 
  -8   1  10      230.04      240.64     19.10 o 
  -7   1  10      126.62      131.44     12.01 o 
  -6   1  10      184.81      178.92     12.89 o 
  -5   1  10        0.04        7.99      8.31 o 
  -4   1  10     3983.54     3910.40     62.17 o 
  -3   1  10        0.00        6.87      5.32 o 
  -2   1  10      840.40      745.11     19.30 o 
  -1   1  10      112.83      117.34      6.64 o 
   0   1  10     2474.50     2593.22     41.15 o 
   1   1  10      845.93      869.86     15.87 o 
   2   1  10        0.23        5.13      6.64 o 
   3   1  10      847.03      884.43     13.89 o 
   4   1  10      551.84      513.53     13.47 o 
   5   1  10       53.54       63.84      8.79 o 
   6   1  10      132.18      145.74     10.77 o 
   7   1  10       25.52       32.93      9.43 o 
   8   1  10        8.10       22.77     10.41 o 
  -9   2  10        8.03       14.67     13.80 o 
  -8   2  10        4.00       15.38     10.70 o 
  -7   2  10      121.56      118.92     12.23 o 
  -6   2  10      245.57      237.54     11.19 o 
  -5   2  10       49.77       48.84      7.62 o 
  -4   2  10      273.15      272.83     10.58 o 
  -3   2  10      325.13      307.93     15.49 o 
  -2   2  10      612.68      619.04     13.79 o 
  -1   2  10      312.77      314.80      8.18 o 
   0   2  10      607.68      596.23     13.77 o 
   1   2  10      251.47      266.25      6.46 o 
   2   2  10     4498.12     4085.12     69.08 o 
   3   2  10      366.39      351.60     13.37 o 
   4   2  10       82.24       89.93      9.01 o 
   5   2  10       21.73       28.83      9.16 o 
   6   2  10      371.47      370.10     14.79 o 
   7   2  10       91.53      104.95     12.13 o 
   8   2  10      377.22      363.76     18.54 o 
  -9   3  10      101.62      105.48     17.10 o 
  -8   3  10      149.72      155.27     13.23 o 
  -7   3  10      378.04      356.30     18.15 o 
  -6   3  10       45.50       53.39     10.17 o 
  -5   3  10      365.80      381.89     15.19 o 
  -4   3  10     3435.26     3287.89     56.34 o 
  -3   3  10        9.51       16.16      8.12 o 
  -2   3  10     1867.52     1835.83     36.58 o 
  -1   3  10      897.06      887.61     13.63 o 
   0   3  10      368.57      388.24      9.21 o 
   1   3  10      830.62      849.80     16.05 o 
   2   3  10       94.24      103.21      6.41 o 
   3   3  10      433.72      485.51     12.10 o 
   4   3  10      310.65      271.51     11.71 o 
   5   3  10      212.76      213.85     12.01 o 
   6   3  10      410.15      409.44     15.46 o 
   7   3  10       14.90       21.80     11.56 o 
   8   3  10       30.72       40.45     13.45 o 
  -9   4  10        2.82       25.89      7.37 o 
  -8   4  10        7.22       16.50     10.07 o 
  -7   4  10       21.95       27.66     10.17 o 
  -6   4  10       31.98       41.14     10.55 o 
  -5   4  10      169.84      165.64     10.29 o 
  -4   4  10        1.67        9.58      7.54 o 
  -3   4  10       25.37       27.73      6.22 o 
  -2   4  10      402.61      429.40     13.02 o 
  -1   4  10        0.81        4.64      6.41 o 
   0   4  10      826.85      840.06     14.02 o 
   1   4  10      283.35      262.24     10.40 o 
   2   4  10     2975.67     2930.32     44.34 o 
   3   4  10     1404.07     1332.38     22.01 o 
   4   4  10      164.97      192.41      9.69 o 
   5   4  10       87.80       93.30      8.02 o 
   6   4  10      238.61      234.91     12.37 o 
   7   4  10      248.14      253.75     14.11 o 
   8   4  10      359.91      356.99     13.10 o 
  -8   5  10      311.82      312.53     13.68 o 
  -7   5  10      137.87      136.22     11.07 o 
  -6   5  10        0.14       13.98      7.93 o 
  -5   5  10     1260.68     1243.83     24.65 o 
  -4   5  10     1312.73     1276.73     16.48 o 
  -3   5  10      118.38      122.93      7.06 o 
  -2   5  10     1088.15     1060.82     15.68 o 
  -1   5  10      282.27      294.71     11.45 o 
   0   5  10      187.85      200.34      6.59 o 
   1   5  10        3.54        7.06      5.82 o 
   2   5  10      190.70      196.24      8.01 o 
   3   5  10       41.01       46.84      8.10 o 
   4   5  10      157.56      155.18      8.29 o 
   5   5  10      201.07      203.08     12.06 o 
   6   5  10       49.35       53.86     11.08 o 
   7   5  10       32.43       49.92      9.33 o 
  -8   6  10       23.78       34.01     13.10 o 
  -7   6  10       17.00       33.36     12.58 o 
  -6   6  10      389.65      393.37     15.56 o 
  -5   6  10      120.76      127.73     12.06 o 
  -4   6  10      319.05      315.78     10.48 o 
  -3   6  10      129.30      139.65      6.91 o 
  -2   6  10       18.30       28.23      6.24 o 
  -1   6  10       70.85       62.05      7.73 o 
   0   6  10     1096.28     1056.06     18.17 o 
   1   6  10      450.76      429.20     10.21 o 
   2   6  10       35.39       33.67      5.68 o 
   3   6  10      450.86      447.48     11.63 o 
   4   6  10      128.85      119.52     10.09 o 
   5   6  10       11.92       19.93      8.97 o 
   6   6  10      234.85      237.45     11.19 o 
   7   6  10      527.81      511.87     14.94 o 
  -8   7  10      188.74      188.91     15.53 o 
  -7   7  10       70.01       91.11     14.00 o 
  -6   7  10       76.47       79.72      8.00 o 
  -5   7  10      724.30      701.88     11.23 o 
  -4   7  10       44.09       49.11      9.90 o 
  -3   7  10      325.51      329.96      9.82 o 
  -2   7  10      840.96      844.75     18.28 o 
  -1   7  10       29.31       37.92      7.14 o 
   0   7  10       31.66       30.57      6.06 o 
   1   7  10      427.77      415.97     11.67 o 
   2   7  10       67.85       79.71      7.21 o 
   3   7  10      149.51      135.46      9.36 o 
   4   7  10       35.31       35.97     10.64 o 
   5   7  10      340.51      347.42     11.90 o 
   6   7  10        0.01       10.21      9.66 o 
   7   7  10       20.20       32.10     13.12 o 
  -7   8  10      103.59      112.30     12.98 o 
  -6   8  10      241.98      234.02     10.56 o 
  -5   8  10        0.60       18.55      8.93 o 
  -4   8  10      196.42      199.00      9.93 o 
  -3   8  10      673.11      638.67     12.22 o 
  -2   8  10       12.91       23.43      9.99 o 
  -1   8  10      401.36      360.91     12.54 o 
   0   8  10     1110.11     1081.45     10.98 o 
   1   8  10      511.27      459.35      9.63 o 
   2   8  10        0.44        5.49      7.35 o 
   3   8  10       17.56       21.79      7.24 o 
   4   8  10       43.70       53.54      8.06 o 
   5   8  10      253.36      262.82     13.19 o 
   6   8  10       12.12       20.66     11.25 o 
  -7   9  10       31.64       46.74     11.83 o 
  -6   9  10        5.67       20.27     15.96 o 
  -5   9  10      515.30      491.91      8.51 o 
  -4   9  10        1.35        6.28      6.17 o 
  -3   9  10      548.37      559.60     14.68 o 
  -2   9  10      637.19      628.55      6.80 o 
  -1   9  10       26.25       24.40     10.53 o 
   0   9  10      566.18      536.15     17.17 o 
   1   9  10      834.63      830.28     17.80 o 
   2   9  10        0.01        7.76      9.27 o 
   3   9  10      166.80      169.38     10.16 o 
   4   9  10       70.89       79.32     12.96 o 
   5   9  10      237.56      239.64     16.09 o 
   6   9  10        0.08        9.39      9.89 o 
  -6  10  10      174.48      176.29     11.82 o 
  -5  10  10       80.66       85.15     14.51 o 
  -4  10  10        0.05        9.83      7.58 o 
  -3  10  10       14.93       20.77      5.33 o 
  -2  10  10        6.10       12.53      4.67 o 
  -1  10  10        1.81        7.12      9.68 o 
   0  10  10      201.10      190.32      8.04 o 
   1  10  10      548.18      495.40     15.76 o 
   2  10  10        2.87       17.99     10.18 o 
   3  10  10       94.68       98.11     13.30 o 
   4  10  10       67.62       72.18     11.77 o 
   5  10  10       48.38       56.69     12.86 o 
  -5  11  10      234.02      239.10      9.51 o 
  -4  11  10        1.24       10.65      6.44 o 
  -3  11  10      244.98      256.79     10.96 o 
  -2  11  10      100.24      101.46      5.41 o 
  -1  11  10        3.04       11.71      7.92 o 
   0  11  10       84.26       78.27     12.61 o 
   1  11  10      247.25      255.15     17.50 o 
   2  11  10        9.57       18.88      7.25 o 
   3  11  10       11.61       31.16      8.35 o 
   4  11  10      188.42      196.96     12.61 o 
  -4  12  10        0.33       13.68      6.57 o 
  -3  12  10        1.64       15.79      5.73 o 
  -2  12  10       44.05       47.10      5.12 o 
  -1  12  10       75.83       78.68      4.40 o 
   0  12  10       97.80      102.50      8.49 o 
   1  12  10      395.48      365.43     14.20 o 
   2  12  10      108.70      112.42      9.48 o 
   3  12  10       40.13       55.84     14.65 o 
  -3  13  10       34.74       36.74      6.18 o 
  -2  13  10       24.67       22.12      5.40 o 
  -1  13  10        8.95       21.38     21.38 o 
   0  13  10       10.41       31.56      9.49 o 
   1  13  10      160.02      181.71     10.07 o 
  -9   0  11        8.13       28.44     20.79 o 
  -7   0  11       32.68       35.69     12.75 o 
  -5   0  11      293.03      287.91     16.67 o 
  -3   0  11        2.88        8.24      7.85 o 
  -1   0  11      696.50      678.20     18.24 o 
   1   0  11     1195.88     1235.59     25.30 o 
   3   0  11      574.57      527.19     12.75 o 
   5   0  11       99.19       93.94     12.16 o 
   7   0  11      497.35      463.84     20.79 o 
  -9   1  11       60.87       71.69     12.06 o 
  -8   1  11        2.46       11.40      9.41 o 
  -7   1  11      720.89      680.85     17.76 o 
  -6   1  11       49.93       56.54     10.24 o 
  -5   1  11      672.15      613.48     15.21 o 
  -4   1  11        0.11        5.07      7.60 o 
  -3   1  11        0.24        8.07      5.13 o 
  -2   1  11        0.02        4.26      6.75 o 
  -1   1  11     2934.07     2824.17     48.28 o 
   0   1  11       72.03       76.83      7.35 o 
   1   1  11        8.77       19.31      5.89 o 
   2   1  11      623.01      632.68     11.44 o 
   3   1  11      586.00      668.88     10.03 o 
   4   1  11        9.22       18.00      6.30 o 
   5   1  11      290.62      300.95     10.72 o 
   6   1  11       22.20       28.29      9.40 o 
   7   1  11      668.38      650.20     19.00 o 
   8   1  11        5.23       19.31     13.44 o 
  -9   2  11        1.02       14.91     11.93 o 
  -8   2  11        0.75       13.75     11.45 o 
  -7   2  11       10.91       24.80      9.94 o 
  -6   2  11       42.70       47.09      9.39 o 
  -5   2  11       39.68       51.59     11.28 o 
  -4   2  11      172.34      166.19      7.86 o 
  -3   2  11        2.26        8.98      7.09 o 
  -2   2  11      844.21      786.42     26.57 o 
  -1   2  11       15.53       15.93      6.52 o 
   0   2  11        0.03        7.02      6.27 o 
   1   2  11     1101.79     1024.60     18.01 o 
   2   2  11      281.87      291.56     11.29 o 
   3   2  11      364.63      326.06     14.56 o 
   4   2  11       79.57       86.02      8.58 o 
   5   2  11       52.51       56.68     10.08 o 
   6   2  11        2.14       11.92      9.09 o 
   7   2  11       73.66       84.41     13.21 o 
  -9   3  11       42.54       53.45     11.11 o 
  -8   3  11       22.36       32.69     12.40 o 
  -7   3  11      851.42      779.54     25.58 o 
  -6   3  11      421.06      413.70     16.80 o 
  -5   3  11      624.11      566.40     22.81 o 
  -4   3  11        0.40        3.38      7.61 o 
  -3   3  11       52.97       53.34      6.50 o 
  -2   3  11      279.75      309.94     14.61 o 
  -1   3  11     1779.11     1644.95     36.02 o 
   0   3  11      343.45      360.87     11.57 o 
   1   3  11        0.00        7.73      6.59 o 
   2   3  11      518.19      526.88     14.41 o 
   3   3  11       21.29       16.72      5.98 o 
   4   3  11      183.71      206.16      8.19 o 
   5   3  11      243.43      249.43      9.97 o 
   6   3  11        0.09       11.38      8.74 o 
   7   3  11        3.80       17.95     10.66 o 
  -8   4  11       54.61       66.88     12.34 o 
  -7   4  11       44.14       44.05     11.90 o 
  -6   4  11       16.17       22.49     15.19 o 
  -5   4  11      420.09      378.71     18.56 o 
  -4   4  11      207.44      211.76     10.60 o 
  -3   4  11       77.06       84.25      7.40 o 
  -2   4  11      141.94      136.48     10.79 o 
  -1   4  11       54.02       54.96      8.23 o 
   0   4  11      166.57      144.88      8.84 o 
   1   4  11      131.02      136.50      8.62 o 
   2   4  11      353.72      390.65     10.14 o 
   3   4  11      193.52      176.11     10.09 o 
   4   4  11      185.20      188.61     10.33 o 
   5   4  11      283.72      262.11     15.17 o 
   6   4  11      131.17      119.97      9.14 o 
   7   4  11       29.47       36.47     11.21 o 
  -8   5  11       20.72       25.66     12.63 o 
  -7   5  11      252.51      252.42     18.54 o 
  -6   5  11      494.66      491.46     13.57 o 
  -5   5  11      485.56      481.83     14.00 o 
  -4   5  11       57.99       65.89      7.77 o 
  -3   5  11       30.81       32.36      6.77 o 
  -2   5  11     1180.42     1190.93     25.40 o 
  -1   5  11     2178.31     2131.53     52.46 o 
   0   5  11      101.97      108.48      6.26 o 
   1   5  11       12.07       20.79      6.80 o 
   2   5  11       41.83       54.46      6.99 o 
   3   5  11       21.06       33.00      6.49 o 
   4   5  11      433.91      482.47     15.03 o 
   5   5  11      159.54      153.43     12.54 o 
   6   5  11       38.37       46.64     11.22 o 
   7   5  11        0.05       15.00      9.87 o 
  -8   6  11      131.64      130.42      9.19 o 
  -7   6  11        5.09       26.70     11.19 o 
  -6   6  11       28.02       32.42      9.49 o 
  -5   6  11       12.32       25.90      7.18 o 
  -4   6  11      137.55      141.51     13.80 o 
  -3   6  11      372.08      389.88     11.93 o 
  -2   6  11       46.08       36.40      6.97 o 
  -1   6  11      534.02      537.01     12.39 o 
   0   6  11      621.81      600.21     10.45 o 
   1   6  11       76.13       92.49      6.55 o 
   2   6  11        0.00       13.83      5.35 o 
   3   6  11      360.37      339.76     14.06 o 
   4   6  11      100.00      104.04     10.55 o 
   5   6  11       33.27       35.74     12.12 o 
   6   6  11       45.39       56.29     10.30 o 
   7   6  11        0.37        9.75     13.10 o 
  -7   7  11       80.95       93.76     10.14 o 
  -6   7  11      235.26      243.35     11.29 o 
  -5   7  11      110.18      120.50      7.34 o 
  -4   7  11       23.31       21.15      8.81 o 
  -3   7  11        3.10        9.76      9.70 o 
  -2   7  11      564.13      552.74     15.38 o 
  -1   7  11      782.10      807.67     35.89 o 
   0   7  11        4.74       11.97      7.33 o 
   1   7  11      115.50      112.46      7.30 o 
   2   7  11       79.55       91.19      9.54 o 
   3   7  11      210.78      216.22     11.11 o 
   4   7  11      507.33      505.17     13.24 o 
   5   7  11       98.45       92.28     10.79 o 
   6   7  11        5.17       22.23      8.47 o 
  -7   8  11        7.29       19.19     10.78 o 
  -6   8  11        8.09       12.32      9.08 o 
  -5   8  11       99.16      114.53     12.06 o 
  -4   8  11       42.98       53.01      6.59 o 
  -3   8  11       46.00       64.05      8.09 o 
  -2   8  11       12.57       18.42      9.22 o 
  -1   8  11      436.64      433.63     12.88 o 
   0   8  11      360.52      336.52     11.73 o 
   1   8  11       96.36      102.81      7.51 o 
   2   8  11       65.70       68.32      7.77 o 
   3   8  11      144.05      137.43     15.08 o 
   4   8  11        5.65       17.28      9.30 o 
   5   8  11        1.00       14.74      8.44 o 
   6   8  11        5.97       24.01     11.78 o 
  -6   9  11      195.22      189.42      9.49 o 
  -5   9  11        0.70       12.87      7.19 o 
  -4   9  11       70.12       77.49      9.35 o 
  -3   9  11       27.58       38.68      7.27 o 
  -2   9  11      165.81      154.13     22.36 o 
  -1   9  11       28.85       28.56      8.92 o 
   0   9  11       50.75       58.96      8.46 o 
   1   9  11       65.67       59.08     10.75 o 
   2   9  11      202.30      193.59     21.72 o 
   3   9  11        1.09       14.52      9.42 o 
   4   9  11      447.63      468.52     19.68 o 
   5   9  11        0.03       10.14     14.68 o 
  -6  10  11        0.67       15.39      8.33 o 
  -5  10  11      418.02      405.74     18.68 o 
  -4  10  11        4.18       16.69     10.17 o 
  -3  10  11        1.50       11.88      5.52 o 
  -2  10  11        7.70       11.74      4.96 o 
  -1  10  11        7.94       15.49      7.48 o 
   0  10  11       60.69       51.92     11.11 o 
   1  10  11      171.27      159.11     16.35 o 
   2  10  11        3.61       15.70      8.45 o 
   3  10  11        3.83       19.24     11.92 o 
   4  10  11       52.52       66.87     10.58 o 
  -5  11  11        1.54       24.64      7.90 o 
  -4  11  11        0.15       14.56      6.52 o 
  -3  11  11        0.03        5.60      5.74 o 
  -2  11  11      279.60      296.23      7.94 o 
  -1  11  11        8.55       18.17      7.98 o 
   0  11  11      121.71      128.37     16.86 o 
   1  11  11       34.70       54.12      9.84 o 
   2  11  11      222.34      209.84     10.57 o 
   3  11  11       43.67       56.32      9.44 o 
   4  11  11       81.48       98.79     11.89 o 
  -3  12  11       12.20       22.13      6.00 o 
  -2  12  11        2.77       23.89      9.56 o 
  -1  12  11       48.47       43.63      8.53 o 
   0  12  11       22.00       31.44      8.55 o 
   1  12  11      210.22      206.31     14.28 o 
   2  12  11        7.06       20.47     10.38 o 
  -1  13  11       10.43       31.58     23.73 o 
   0  13  11      137.53      144.84      9.79 o 
  -8   0  12      384.49      361.07     16.87 o 
  -6   0  12     1159.81     1117.33     35.69 o 
  -4   0  12      139.70      115.52     12.94 o 
  -2   0  12       39.66       37.66     12.16 o 
   0   0  12        5.38       18.83     12.16 o 
   2   0  12        6.45       13.92     10.79 o 
   4   0  12       23.22       38.64     12.36 o 
   6   0  12      277.72      280.85     19.42 o 
  -8   1  12        0.49       12.95      9.80 o 
  -7   1  12        2.66       16.49     12.77 o 
  -6   1  12      256.86      287.63     13.48 o 
  -5   1  12       44.02       54.65     10.68 o 
  -4   1  12      230.91      230.31      9.84 o 
  -3   1  12       10.24       14.87      5.33 o 
  -2   1  12      454.69      375.06     13.99 o 
  -1   1  12        7.59       17.95      5.68 o 
   0   1  12     2990.67     2863.00     44.62 o 
   1   1  12        2.72        9.42      6.42 o 
   2   1  12      340.97      336.74     10.77 o 
   3   1  12      294.36      266.44      9.30 o 
   4   1  12      239.96      235.28     10.79 o 
   5   1  12       57.30       64.62      8.37 o 
   6   1  12     1524.18     1487.32     28.04 o 
   7   1  12        0.28       13.55     12.01 o 
  -8   2  12      141.72      136.54     14.57 o 
  -7   2  12       25.82       26.62     10.48 o 
  -6   2  12      287.59      278.99     16.21 o 
  -5   2  12      374.34      363.33     13.38 o 
  -4   2  12      105.10      102.31      8.60 o 
  -3   2  12      320.90      313.34     11.67 o 
  -2   2  12      697.32      682.25     13.87 o 
  -1   2  12       49.30       43.82      4.94 o 
   0   2  12        6.36        9.87      6.10 o 
   1   2  12        9.75       16.93      5.46 o 
   2   2  12        0.05       13.06      4.71 o 
   3   2  12        3.44       17.11      8.18 o 
   4   2  12        2.57       15.04      8.43 o 
   5   2  12       45.67       54.02     10.37 o 
   6   2  12       53.43       63.66      9.89 o 
   7   2  12        0.00       14.49     10.79 o 
  -8   3  12       46.91       55.01     11.95 o 
  -7   3  12        7.55       15.63     10.35 o 
  -6   3  12      220.28      229.14     18.42 o 
  -5   3  12      140.42      131.18     15.27 o 
  -4   3  12      422.46      416.06     20.67 o 
  -3   3  12       36.77       51.95      8.07 o 
  -2   3  12        2.69        7.25      7.57 o 
  -1   3  12       13.30       15.60      8.90 o 
   0   3  12     3298.76     3201.67     43.03 o 
   1   3  12      150.93      156.57      7.57 o 
   2   3  12       10.29       15.72      5.05 o 
   3   3  12      349.15      304.09      8.93 o 
   4   3  12      514.37      519.57     13.24 o 
   5   3  12      238.12      247.44     11.41 o 
   6   3  12      210.02      225.40     12.34 o 
   7   3  12        0.04       11.95     10.65 o 
  -8   4  12       74.17       84.06     10.84 o 
  -7   4  12       54.55       56.57     10.70 o 
  -6   4  12       37.58       28.77      9.98 o 
  -5   4  12       67.45       77.86     11.89 o 
  -4   4  12        0.02        6.68      7.46 o 
  -3   4  12        0.65        6.28      8.02 o 
  -2   4  12      163.35      159.06      9.57 o 
  -1   4  12       50.81       65.15      7.43 o 
   0   4  12      136.90      145.90      9.32 o 
   1   4  12       92.57       88.37      7.41 o 
   2   4  12       23.15       34.25      5.53 o 
   3   4  12      190.93      174.26      7.03 o 
   4   4  12       76.63       82.35     11.92 o 
   5   4  12        9.31       16.50     10.36 o 
   6   4  12        0.81       10.97     16.90 o 
   7   4  12       16.93       32.33     16.92 o 
  -8   5  12       31.23       38.94     12.69 o 
  -7   5  12        1.90       16.24     10.49 o 
  -6   5  12      243.87      250.25      8.88 o 
  -5   5  12       10.34       20.03     10.32 o 
  -4   5  12      267.58      254.56     12.55 o 
  -3   5  12      162.01      174.61      8.37 o 
  -2   5  12      148.15      145.72     10.44 o 
  -1   5  12      175.58      166.72      9.85 o 
   0   5  12      480.00      461.89     13.72 o 
   1   5  12     1008.34     1012.91     18.18 o 
   2   5  12       11.85       26.36      7.65 o 
   3   5  12        0.94        9.44      7.87 o 
   4   5  12      196.05      212.06     11.07 o 
   5   5  12      232.23      235.78     12.70 o 
   6   5  12      278.44      257.38     20.54 o 
  -7   6  12      100.34      104.05     14.57 o 
  -6   6  12      109.47      108.28     13.69 o 
  -5   6  12      317.58      328.02     10.16 o 
  -4   6  12        0.52        7.41      7.22 o 
  -3   6  12      273.37      254.88      9.69 o 
  -2   6  12      606.90      603.64     14.00 o 
  -1   6  12      114.78      126.69      9.71 o 
   0   6  12      974.28      932.25     17.54 o 
   1   6  12        0.87       10.20      6.93 o 
   2   6  12        0.79        9.72      6.92 o 
   3   6  12       51.03       53.70      8.92 o 
   4   6  12      431.15      422.60     15.86 o 
   5   6  12       37.37       54.10     11.27 o 
   6   6  12        1.14       15.48      8.19 o 
  -7   7  12        9.31       21.57      9.44 o 
  -6   7  12      239.84      245.34     12.08 o 
  -5   7  12      264.15      243.19      9.07 o 
  -4   7  12      167.98      174.88     10.75 o 
  -3   7  12      231.35      221.92     11.58 o 
  -2   7  12      253.23      262.87      8.65 o 
  -1   7  12      354.34      351.16     12.56 o 
   0   7  12       23.36       21.40      6.28 o 
   1   7  12      750.30      754.96     11.23 o 
   2   7  12      159.94      152.87      8.65 o 
   3   7  12        2.29        8.96     11.57 o 
   4   7  12       59.10       84.01      9.01 o 
   5   7  12      306.20      306.88     10.59 o 
   6   7  12      339.93      331.93     14.93 o 
  -7   8  12       48.59       71.80     14.89 o 
  -6   8  12       96.67      105.58     10.96 o 
  -5   8  12      120.35      124.89      8.60 o 
  -4   8  12      352.60      350.01     16.36 o 
  -3   8  12       55.20       64.96      8.51 o 
  -2   8  12        4.26       11.12      9.41 o 
  -1   8  12      107.79      102.32      5.99 o 
   0   8  12      174.12      173.64      7.75 o 
   1   8  12        0.02        6.21      8.62 o 
   2   8  12       30.59       38.24      8.59 o 
   3   8  12       29.00       44.10      8.88 o 
   4   8  12       83.91       90.11      8.02 o 
   5   8  12      474.91      448.29     15.04 o 
  -6   9  12      136.19      135.65     13.23 o 
  -5   9  12      245.92      239.35      8.77 o 
  -4   9  12       69.98       78.85      7.67 o 
  -3   9  12       33.20       45.53      7.35 o 
  -2   9  12        0.17        9.25      9.75 o 
  -1   9  12      186.91      193.07      7.67 o 
   0   9  12      235.06      227.77     16.07 o 
   1   9  12      332.84      340.99     18.27 o 
   2   9  12       72.00       83.93      7.86 o 
   3   9  12       41.47       48.64     11.45 o 
   4   9  12      117.20      124.18     12.17 o 
   5   9  12      299.50      313.20     25.56 o 
  -5  10  12      286.60      298.11      9.48 o 
  -4  10  12      378.28      375.98     12.41 o 
  -3  10  12       67.83       77.18     10.21 o 
  -2  10  12      524.49      508.98      7.59 o 
  -1  10  12       43.83       42.60      9.28 o 
   0  10  12       87.55       93.63     10.22 o 
   1  10  12       19.71       30.79     10.33 o 
   2  10  12        3.33       16.77     11.21 o 
   3  10  12        0.11       12.55     12.75 o 
   4  10  12       88.92       93.41     11.27 o 
  -4  11  12        5.31       19.90      6.81 o 
  -3  11  12        6.45       23.77      5.91 o 
  -2  11  12       18.23       23.22      5.51 o 
  -1  11  12      232.89      209.80     14.28 o 
   0  11  12       35.01       51.84      8.46 o 
   1  11  12      343.73      326.42     12.95 o 
   2  11  12       42.17       48.89     10.69 o 
   3  11  12       98.52      113.78     10.29 o 
  -2  12  12       49.45       53.11      5.70 o 
  -1  12  12       60.13       70.61     14.51 o 
   0  12  12       46.35       69.05     15.32 o 
   1  12  12       42.27       55.50     23.34 o 
  -7   0  13      577.34      586.22     22.75 o 
  -5   0  13       50.46       51.38     13.92 o 
  -3   0  13      254.27      268.69     13.14 o 
  -1   0  13      625.81      600.73     24.12 o 
   1   0  13      843.10      849.81     26.48 o 
   3   0  13      280.09      281.83     13.53 o 
   5   0  13        0.36       10.98     11.38 o 
   7   0  13      275.65      270.65     19.02 o 
  -8   1  13        0.38       11.98     14.30 o 
  -7   1  13      424.76      415.87     16.65 o 
  -6   1  13        4.68       12.64     10.26 o 
  -5   1  13       48.73       48.16      9.94 o 
  -4   1  13       47.05       49.72      7.87 o 
  -3   1  13      574.56      615.89     14.00 o 
  -2   1  13      145.81      144.09      8.74 o 
  -1   1  13     2354.60     2202.47     34.76 o 
   0   1  13       28.18       29.93      7.02 o 
   1   1  13      511.25      528.92     16.64 o 
   2   1  13       37.75       43.72      7.33 o 
   3   1  13      169.07      175.31      8.24 o 
   4   1  13      107.72      109.25     10.89 o 
   5   1  13        0.42       14.46      9.47 o 
   6   1  13       12.58       25.25     10.99 o 
   7   1  13      256.74      264.53     16.67 o 
  -8   2  13      194.60      201.43     13.53 o 
  -7   2  13      382.16      379.46     20.51 o 
  -6   2  13       33.23       32.96     10.82 o 
  -5   2  13       13.81       21.96     11.02 o 
  -4   2  13      155.35      162.36     10.08 o 
  -3   2  13      165.16      171.23     11.31 o 
  -2   2  13        5.78       16.02      6.74 o 
  -1   2  13      393.20      383.74     15.08 o 
   0   2  13      127.76      127.88      7.20 o 
   1   2  13      177.97      178.94      8.96 o 
   2   2  13      320.04      313.31      8.48 o 
   3   2  13      152.50      159.85     10.72 o 
   4   2  13       44.33       58.37     12.23 o 
   5   2  13        1.08        8.05      8.56 o 
   6   2  13        9.61       18.41      9.91 o 
   7   2  13       49.83       69.60     12.34 o 
  -8   3  13        0.67       29.66      8.81 o 
  -7   3  13      356.76      360.00     11.35 o 
  -6   3  13        5.19       14.78     13.15 o 
  -5   3  13        0.78        5.23     10.41 o 
  -4   3  13      295.72      283.12     15.33 o 
  -3   3  13      221.19      230.67     14.46 o 
  -2   3  13      527.52      511.22     14.51 o 
  -1   3  13     1845.76     1672.08     28.71 o 
   0   3  13        0.25        7.23      6.95 o 
   1   3  13     1675.23     1692.84     25.15 o 
   2   3  13      288.82      273.17     10.27 o 
   3   3  13     3262.25     3171.18     50.37 o 
   4   3  13      552.91      521.49     18.70 o 
   5   3  13       63.18       73.51      9.18 o 
   6   3  13        1.59       15.11      9.90 o 
  -8   4  13      134.76      126.16     10.54 o 
  -7   4  13      442.06      410.42     15.46 o 
  -6   4  13        4.40       16.42     11.03 o 
  -5   4  13        8.34       18.46      8.68 o 
  -4   4  13       27.10       36.36      6.47 o 
  -3   4  13      150.24      154.36     10.51 o 
  -2   4  13      507.91      525.35     16.17 o 
  -1   4  13      371.36      366.31     12.77 o 
   0   4  13       86.65       98.72      8.01 o 
   1   4  13        2.31       11.14      6.71 o 
   2   4  13      383.38      348.40      9.90 o 
   3   4  13       36.00       47.32      7.41 o 
   4   4  13       88.31      102.43      8.62 o 
   5   4  13       26.37       32.87      9.10 o 
   6   4  13       23.52       31.87     11.13 o 
  -7   5  13      210.98      199.95     10.53 o 
  -6   5  13       81.42       95.44      8.12 o 
  -5   5  13      117.60      113.62     12.58 o 
  -4   5  13      226.82      243.53     12.05 o 
  -3   5  13       72.64       79.12      9.00 o 
  -2   5  13      715.94      688.28     16.19 o 
  -1   5  13      137.88      129.04     10.08 o 
   0   5  13        1.63        7.23      6.79 o 
   1   5  13      641.83      640.23     19.93 o 
   2   5  13      450.93      444.40     10.13 o 
   3   5  13     1773.16     1788.71     21.98 o 
   4   5  13      570.62      559.64     15.17 o 
   5   5  13       29.95       41.11     10.65 o 
   6   5  13        3.97       15.03     10.21 o 
  -7   6  13      601.16      604.11     22.62 o 
  -6   6  13       24.09       34.56     10.53 o 
  -5   6  13      222.40      236.28     12.52 o 
  -4   6  13       20.98       31.37      8.30 o 
  -3   6  13       47.25       58.88     10.51 o 
  -2   6  13      331.69      348.99     11.60 o 
  -1   6  13      442.97      432.87     16.47 o 
   0   6  13      178.03      177.06      8.32 o 
   1   6  13        3.26        9.11      6.59 o 
   2   6  13       73.88       84.30      9.65 o 
   3   6  13        5.69       17.78      8.58 o 
   4   6  13       62.65       73.94     11.61 o 
   5   6  13      138.34      147.65      9.78 o 
   6   6  13       92.05      100.37      9.66 o 
  -7   7  13       69.92       69.89     10.86 o 
  -6   7  13       53.47       66.19     11.04 o 
  -5   7  13      169.88      180.08      8.79 o 
  -4   7  13       80.12       86.45      8.19 o 
  -3   7  13        7.52       17.42      9.22 o 
  -2   7  13      647.83      619.71     12.96 o 
  -1   7  13       23.14       30.58      8.86 o 
   0   7  13      310.83      300.61     16.27 o 
   1   7  13        0.91        9.24      7.84 o 
   2   7  13      258.65      255.97     11.94 o 
   3   7  13      310.52      298.37     17.26 o 
   4   7  13      483.94      456.74     12.39 o 
   5   7  13        0.00       19.11     10.00 o 
  -6   8  13       64.32       88.17     13.55 o 
  -5   8  13      225.29      226.88     12.34 o 
  -4   8  13      197.70      212.31     10.85 o 
  -3   8  13       18.94       28.84      9.33 o 
  -2   8  13       52.63       65.66      7.55 o 
  -1   8  13      373.52      394.50     10.68 o 
   0   8  13      101.09       93.53      8.45 o 
   1   8  13       88.03       91.42     11.40 o 
   2   8  13       19.27       26.47      9.56 o 
   3   8  13        2.21       11.83      9.26 o 
   4   8  13      100.06      107.02     10.75 o 
   5   8  13      316.22      329.85     14.23 o 
  -5   9  13       32.36       41.37     10.77 o 
  -4   9  13       53.34       64.38     12.46 o 
  -3   9  13       49.54       73.22      7.76 o 
  -2   9  13      213.29      214.73      8.31 o 
  -1   9  13        0.07       14.41      9.47 o 
   0   9  13       63.08       73.18      6.93 o 
   1   9  13       55.93       56.26     10.05 o 
   2   9  13      324.02      320.55     10.47 o 
   3   9  13      269.05      259.65     10.00 o 
   4   9  13      514.97      510.50     17.85 o 
  -4  10  13       97.12      114.07     11.75 o 
  -3  10  13       29.42       43.06      6.55 o 
  -2  10  13      221.04      223.89      6.91 o 
  -1  10  13      224.77      218.46     12.62 o 
   0  10  13       17.80       22.51      9.04 o 
   1  10  13       46.64       57.68     10.89 o 
   2  10  13        3.00       17.02      6.70 o 
   3  10  13       10.77       25.31     11.17 o 
  -3  11  13      119.74      120.40      6.72 o 
  -2  11  13      138.31      132.01      6.34 o 
  -1  11  13       15.46       26.94      8.09 o 
   0  11  13        3.71       22.13      9.01 o 
   1  11  13       66.64       65.61     13.33 o 
   2  11  13      388.22      387.14     20.87 o 
  -8   0  14      167.27      165.92     27.65 o 
  -6   0  14      584.02      559.35     27.07 o 
  -4   0  14      422.52      409.51     16.87 o 
  -2   0  14       20.59       34.52     10.59 o 
   0   0  14      739.95      770.19     22.75 o 
   2   0  14        5.66       15.69     11.77 o 
   4   0  14      499.80      505.81     19.02 o 
   6   0  14        0.01       14.51     18.83 o 
  -8   1  14      155.78      160.25     12.47 o 
  -7   1  14       17.98       24.76     13.40 o 
  -6   1  14      440.94      394.98     18.31 o 
  -5   1  14       58.43       56.82     10.92 o 
  -4   1  14       19.17       27.85      8.77 o 
  -3   1  14       45.51       47.95      9.32 o 
  -2   1  14       49.92       52.83      8.66 o 
  -1   1  14      249.56      229.48      7.90 o 
   0   1  14      260.68      280.02      9.91 o 
   1   1  14       80.28       79.88      9.05 o 
   2   1  14      295.10      288.54     10.01 o 
   3   1  14       48.05       55.60      7.81 o 
   4   1  14     1237.47     1182.23     31.49 o 
   5   1  14       19.09       31.31     11.02 o 
   6   1  14      104.28      126.62     18.44 o 
  -8   2  14      134.65      146.01     13.40 o 
  -7   2  14        4.74       25.28     14.83 o 
  -6   2  14      736.46      691.88     27.42 o 
  -5   2  14      989.11      902.67     36.73 o 
  -4   2  14      449.09      447.85     19.48 o 
  -3   2  14       67.25       64.05      9.01 o 
  -2   2  14       55.69       61.78      9.52 o 
  -1   2  14      292.46      302.37     10.39 o 
   0   2  14      965.82      996.88     28.50 o 
   1   2  14        1.80       10.91      7.02 o 
   2   2  14       82.57       88.32      6.58 o 
   3   2  14       11.78       23.39      6.57 o 
   4   2  14      263.82      285.40     13.20 o 
   5   2  14       22.21       33.02      9.00 o 
   6   2  14       16.44       30.34     13.79 o 
  -7   3  14       13.33       25.00     10.18 o 
  -6   3  14       90.21       96.41     13.99 o 
  -5   3  14      133.33      120.84     11.92 o 
  -4   3  14       15.72       19.59      9.60 o 
  -3   3  14      143.25      138.34     13.44 o 
  -2   3  14       79.88       74.86     10.32 o 
  -1   3  14       58.71       61.01      7.43 o 
   0   3  14      342.24      332.17     12.70 o 
   1   3  14        0.72        7.27      6.79 o 
   2   3  14      800.40      783.64     13.71 o 
   3   3  14       46.15       50.36      8.11 o 
   4   3  14      492.87      457.86     13.86 o 
   5   3  14      176.49      175.77     12.34 o 
   6   3  14      216.29      212.48     15.08 o 
  -7   4  14       17.56       33.57     11.32 o 
  -6   4  14      381.20      361.75     23.04 o 
  -5   4  14      507.25      481.32     13.93 o 
  -4   4  14      174.61      189.23      7.90 o 
  -3   4  14       48.47       46.43     12.30 o 
  -2   4  14        8.11       23.16     10.69 o 
  -1   4  14       38.30       45.79      8.46 o 
   0   4  14     1226.35     1279.53     24.32 o 
   1   4  14        0.24       11.08      7.69 o 
   2   4  14      340.45      344.54     12.29 o 
   3   4  14       12.74       16.39      7.18 o 
   4   4  14       89.10       95.91      9.71 o 
   5   4  14      116.09      119.77     16.72 o 
   6   4  14       18.75       36.23     13.84 o 
  -7   5  14      172.61      177.46     10.02 o 
  -6   5  14      121.28      132.18     12.13 o 
  -5   5  14       18.37       31.77      9.47 o 
  -4   5  14      110.26      115.99      8.65 o 
  -3   5  14       87.29       91.52     10.91 o 
  -2   5  14        2.79        9.57     11.19 o 
  -1   5  14      148.31      160.36      9.28 o 
   0   5  14      237.22      230.58      7.43 o 
   1   5  14      375.00      392.24      8.14 o 
   2   5  14       15.98       27.56      7.25 o 
   3   5  14       15.37       31.83      8.00 o 
   4   5  14      432.79      413.79     12.73 o 
   5   5  14      251.32      232.87     15.64 o 
  -6   6  14       31.41       37.94      9.08 o 
  -5   6  14      213.31      230.49     11.43 o 
  -4   6  14        0.55       12.74      8.09 o 
  -3   6  14       16.14       23.18      9.70 o 
  -2   6  14        8.93       21.40      7.96 o 
  -1   6  14      203.48      193.43     13.43 o 
   0   6  14      495.52      471.47     18.85 o 
   1   6  14       15.97       26.62      7.09 o 
   2   6  14       77.54       82.33      8.08 o 
   3   6  14        5.27       11.83     10.83 o 
   4   6  14       51.05       52.07     12.94 o 
   5   6  14       58.97       70.64     11.50 o 
  -6   7  14       72.86       86.50      9.64 o 
  -5   7  14       39.92       51.27      9.11 o 
  -4   7  14       61.10       73.63     10.10 o 
  -3   7  14       68.57       63.36      9.06 o 
  -2   7  14      162.46      179.44      8.53 o 
  -1   7  14       25.91       31.27      7.92 o 
   0   7  14       33.39       35.88      7.74 o 
   1   7  14      211.87      217.64     10.49 o 
   2   7  14      160.07      158.77      8.17 o 
   3   7  14      187.11      192.45     12.62 o 
   4   7  14      307.79      312.09     14.46 o 
   5   7  14       38.80       51.54     11.39 o 
  -5   8  14      400.31      401.43     12.15 o 
  -4   8  14       17.18       26.74      8.60 o 
  -3   8  14        4.33       16.86      8.46 o 
  -2   8  14       10.15       27.18      8.20 o 
  -1   8  14      660.41      643.09     18.60 o 
   0   8  14       37.97       40.38      4.72 o 
   1   8  14      116.50      117.93     11.83 o 
   2   8  14        5.51       14.00      9.38 o 
   3   8  14       95.23       96.89      7.89 o 
   4   8  14        0.11       16.21     10.60 o 
  -5   9  14       81.77       85.16     10.19 o 
  -4   9  14        2.87       24.68     11.92 o 
  -3   9  14       62.92       69.30      6.70 o 
  -2   9  14      309.60      319.34     12.30 o 
  -1   9  14       96.98       95.23      7.89 o 
   0   9  14        0.07       11.76      7.84 o 
   1   9  14      309.74      304.23     12.14 o 
   2   9  14       35.08       30.58     10.24 o 
   3   9  14      181.82      189.00     13.46 o 
  -4  10  14        2.45       21.57      7.55 o 
  -3  10  14      134.14      141.74      7.10 o 
  -2  10  14       43.75       55.13     10.30 o 
  -1  10  14      102.08      113.13     15.64 o 
   0  10  14       34.12       43.77      9.18 o 
   1  10  14      133.61      141.35     13.34 o 
   2  10  14        6.34       30.78     10.28 o 
  -1  11  14      218.60      213.52     13.20 o 
   0  11  14       23.42       47.23      9.29 o 
  -7   0  15      327.04      303.99     25.89 o 
  -5   0  15      742.04      743.71     30.99 o 
  -3   0  15      930.70      930.81     32.95 o 
  -1   0  15       31.41       31.77     11.96 o 
   1   0  15      455.18      464.23     20.99 o 
   3   0  15     2399.42     2355.47     23.73 o 
   5   0  15      204.69      185.53     17.06 o 
  -7   1  15        0.37       13.14     10.47 o 
  -6   1  15       79.25       79.29     11.98 o 
  -5   1  15        0.01       12.38      8.44 o 
  -4   1  15      132.98      128.63     11.07 o 
  -3   1  15      156.19      150.97     10.89 o 
  -2   1  15       94.88       98.92     10.98 o 
  -1   1  15      140.71      140.73      9.38 o 
   0   1  15       37.32       45.57      9.20 o 
   1   1  15        4.93       16.33      7.63 o 
   2   1  15       98.22       99.10      7.20 o 
   3   1  15      534.62      520.62     11.56 o 
   4   1  15      221.76      210.23     10.17 o 
   5   1  15      411.90      415.10     16.88 o 
   6   1  15        0.01       12.24     12.24 o 
  -7   2  15      244.20      225.09     17.70 o 
  -6   2  15      125.55      129.28     16.20 o 
  -5   2  15      241.42      231.74     16.50 o 
  -4   2  15       54.37       56.31      9.65 o 
  -3   2  15      441.06      433.44     14.07 o 
  -2   2  15       70.03       79.30     10.21 o 
  -1   2  15        5.28       12.93      9.58 o 
   0   2  15        0.64       13.15      8.79 o 
   1   2  15      361.87      354.67     14.49 o 
   2   2  15        9.03       19.21      7.27 o 
   3   2  15     1941.48     1803.97     57.98 o 
   4   2  15        8.74       17.72      9.33 o 
   5   2  15       32.06       42.17     13.90 o 
  -7   3  15        4.12       22.23     14.80 o 
  -6   3  15      110.51      108.21     14.08 o 
  -5   3  15       19.84       31.11      8.20 o 
  -4   3  15       17.75       22.81     10.28 o 
  -3   3  15      188.43      175.03     14.05 o 
  -2   3  15      215.12      209.47     11.96 o 
  -1   3  15      427.42      444.64     13.68 o 
   0   3  15      316.09      307.60     10.93 o 
   1   3  15       20.18       32.62     11.23 o 
   2   3  15        5.07       16.81      8.55 o 
   3   3  15      235.64      244.79     10.60 o 
   4   3  15       30.90       40.28     12.33 o 
   5   3  15      206.44      216.78     16.91 o 
  -7   4  15      136.27      138.03     12.26 o 
  -6   4  15        3.62       15.20     12.92 o 
  -5   4  15       53.46       56.02      8.64 o 
  -4   4  15       17.76       31.67      8.27 o 
  -3   4  15      175.70      183.01     11.90 o 
  -2   4  15        5.17       21.49      9.51 o 
  -1   4  15       22.19       32.77      9.46 o 
   0   4  15      147.95      146.64      7.79 o 
   1   4  15      157.83      162.26      8.37 o 
   2   4  15       19.58       32.50      8.67 o 
   3   4  15      635.77      630.45     15.29 o 
   4   4  15       56.45       60.53     10.39 o 
   5   4  15        3.64       16.13     12.12 o 
  -6   5  15        1.16       15.10     10.59 o 
  -5   5  15        0.83       14.13     10.97 o 
  -4   5  15      199.15      202.90     11.45 o 
  -3   5  15        0.00       11.26     10.54 o 
  -2   5  15        9.73       17.73      9.49 o 
  -1   5  15       26.15       40.98     11.59 o 
   0   5  15      192.71      182.83     10.65 o 
   1   5  15       39.36       43.22      5.89 o 
   2   5  15      407.94      378.63      9.18 o 
   3   5  15       13.26       28.73     10.02 o 
   4   5  15      281.52      253.03     15.34 o 
   5   5  15      180.59      182.83      9.30 o 
  -6   6  15        0.63       11.37     10.37 o 
  -5   6  15      108.20      110.36      8.77 o 
  -4   6  15      225.65      238.20     15.50 o 
  -3   6  15      418.42      380.45     20.40 o 
  -2   6  15      341.43      342.16     14.66 o 
  -1   6  15      114.98      115.35     12.72 o 
   0   6  15      185.27      179.08     12.08 o 
   1   6  15      315.16      304.45      8.91 o 
   2   6  15       63.07       68.30      7.55 o 
   3   6  15       62.87       82.28     13.06 o 
   4   6  15        2.34       15.99      8.35 o 
  -5   7  15       13.37       26.86     10.52 o 
  -4   7  15       35.73       46.53     11.25 o 
  -3   7  15       66.42       72.23     10.40 o 
  -2   7  15        7.32       20.39     11.31 o 
  -1   7  15       26.40       38.32      8.82 o 
   0   7  15        6.99       16.57      9.01 o 
   1   7  15        0.02       10.08      8.65 o 
   2   7  15       39.19       41.15      8.81 o 
   3   7  15        1.96       19.86     12.41 o 
   4   7  15        9.85       21.29     12.56 o 
  -5   8  15       60.59       75.22     11.71 o 
  -4   8  15       81.35       87.80      8.43 o 
  -3   8  15      218.40      229.32     11.67 o 
  -2   8  15      811.67      783.44     16.33 o 
  -1   8  15      135.83      132.49     12.73 o 
   0   8  15       13.84       23.10     10.77 o 
   1   8  15      575.04      513.64     22.55 o 
   2   8  15      103.64       92.22      9.14 o 
   3   8  15       62.46       75.36     14.79 o 
  -4   9  15       20.41       22.83      9.79 o 
  -3   9  15        2.26       26.85     13.55 o 
  -2   9  15       12.41       31.57      9.04 o 
  -1   9  15      299.35      301.16     14.15 o 
   0   9  15       30.80       33.53     10.30 o 
   1   9  15      216.49      223.24     10.60 o 
   2   9  15        0.82       24.34     10.74 o 
  -2  10  15      148.53      157.57      9.22 o 
  -1  10  15       63.51       65.64     14.98 o 
   0  10  15       37.91       49.08     13.26 o 
  -6   0  16      564.75      529.54     30.60 o 
  -4   0  16      650.05      609.56     19.02 o 
  -2   0  16     1626.99     1611.56     36.68 o 
   0   0  16     1821.12     1730.42     58.64 o 
   2   0  16      110.28      117.87     12.16 o 
   4   0  16      724.39      718.21     25.30 o 
  -7   1  16       26.10       35.57     10.67 o 
  -6   1  16      162.35      157.51     17.34 o 
  -5   1  16       32.95       38.62     11.36 o 
  -4   1  16        0.34       11.49     14.40 o 
  -3   1  16        8.59       21.24      9.47 o 
  -2   1  16       30.59       47.85      9.19 o 
  -1   1  16       29.17       36.30      9.64 o 
   0   1  16      191.53      201.05     10.08 o 
   1   1  16       16.40       20.28      8.94 o 
   2   1  16       34.98       39.75      7.82 o 
   3   1  16       81.09       86.05     10.60 o 
   4   1  16      182.96      209.81     12.53 o 
   5   1  16       27.07       39.41     10.72 o 
  -6   2  16      290.06      302.55     16.30 o 
  -5   2  16       21.52       33.81     12.17 o 
  -4   2  16       46.83       50.00     15.25 o 
  -3   2  16        8.56       13.88      9.10 o 
  -2   2  16     1530.57     1487.09     35.60 o 
  -1   2  16       51.41       51.17     10.05 o 
   0   2  16      776.21      772.22     17.34 o 
   1   2  16        3.87       14.19      7.14 o 
   2   2  16       16.98       27.42      9.83 o 
   3   2  16      417.30      397.87     11.87 o 
   4   2  16      944.52      926.72     20.47 o 
   5   2  16       84.32       89.53     14.63 o 
  -6   3  16      347.86      344.15     20.30 o 
  -5   3  16       18.39       28.99     10.18 o 
  -4   3  16       29.84       41.38      9.46 o 
  -3   3  16       13.88       19.57     10.58 o 
  -2   3  16        3.83       14.13      8.80 o 
  -1   3  16        7.79       16.79     10.68 o 
   0   3  16       89.38       93.04     11.44 o 
   1   3  16       63.21       65.79      6.83 o 
   2   3  16       35.37       43.50      9.02 o 
   3   3  16        6.92       25.00      9.00 o 
   4   3  16      545.60      533.71     17.48 o 
   5   3  16      169.85      173.86     14.94 o 
  -6   4  16      150.36      163.59     10.06 o 
  -5   4  16        1.45       14.60     10.15 o 
  -4   4  16      108.92      106.26     11.39 o 
  -3   4  16        1.68       12.73     12.52 o 
  -2   4  16     1296.12     1206.51     40.89 o 
  -1   4  16      516.60      487.51     21.28 o 
   0   4  16      174.35      187.40     11.92 o 
   1   4  16       13.07       20.76      8.79 o 
   2   4  16       19.76       29.17     11.73 o 
   3   4  16      514.00      487.78      9.82 o 
   4   4  16     1148.28     1097.39     26.74 o 
  -6   5  16      285.74      280.22     12.53 o 
  -5   5  16        3.96       24.98     14.71 o 
  -4   5  16      244.55      232.98     12.71 o 
  -3   5  16       12.83       26.06     10.11 o 
  -2   5  16        8.28       23.85     13.82 o 
  -1   5  16      147.54      148.00     12.06 o 
   0   5  16      336.98      308.95     14.63 o 
   1   5  16       13.21       22.73      8.08 o 
   2   5  16       68.40       68.82      8.13 o 
   3   5  16      140.09      143.46     12.66 o 
   4   5  16      224.22      211.89     13.97 o 
  -5   6  16       25.56       44.58     12.36 o 
  -4   6  16        7.48       22.77     10.27 o 
  -3   6  16        0.24       10.86      9.63 o 
  -2   6  16      444.84      444.88     19.22 o 
  -1   6  16      692.49      697.19     13.01 o 
   0   6  16      374.72      369.32     15.99 o 
   1   6  16      168.47      164.48     11.44 o 
   2   6  16        1.41       17.26      9.99 o 
   3   6  16      231.15      223.91     17.37 o 
  -4   7  16      210.55      217.76     13.00 o 
  -3   7  16       10.46       29.42      8.19 o 
  -2   7  16       41.67       54.34     13.30 o 
  -1   7  16       16.38       31.11      7.38 o 
   0   7  16      286.15      285.59      9.81 o 
   1   7  16       65.31       70.31     13.10 o 
   2   7  16       80.10       89.55      8.91 o 
   3   7  16       35.80       45.83      8.44 o 
  -4   8  16       30.72       47.87      9.64 o 
  -3   8  16        2.68       16.18      8.75 o 
  -2   8  16       18.25       30.83     10.41 o 
  -1   8  16      358.43      357.69     12.73 o 
   0   8  16      294.24      313.03     10.59 o 
   1   8  16      117.22      112.21     13.60 o 
   2   8  16       86.22       93.10     14.42 o 
  -2   9  16       11.91       25.66     10.55 o 
  -1   9  16       72.26       72.27     11.27 o 
   0   9  16      127.77      116.59     13.09 o 
  -5   0  17       18.05       27.85     18.63 o 
  -3   0  17      585.02      586.02     21.18 o 
  -1   0  17       15.15       26.08     18.63 o 
   1   0  17      844.34      806.08     19.22 o 
   3   0  17      629.75      629.17     17.06 o 
  -6   1  17        3.88       13.28     11.27 o 
  -5   1  17      228.79      215.43     17.96 o 
  -4   1  17       12.17       17.49     13.38 o 
  -3   1  17      298.44      294.99     14.80 o 
  -2   1  17        5.05       14.50     11.30 o 
  -1   1  17      220.70      208.09      8.99 o 
   0   1  17        2.46       17.91     10.08 o 
   1   1  17      225.13      218.21      7.16 o 
   2   1  17        9.72       19.91      6.97 o 
   3   1  17       18.06       40.79      7.68 o 
   4   1  17      133.54      138.96     12.10 o 
  -6   2  17        7.53       17.85     11.86 o 
  -5   2  17       36.23       39.77     11.78 o 
  -4   2  17      310.79      288.04     17.81 o 
  -3   2  17      631.96      624.31     18.85 o 
  -2   2  17      403.98      380.69     15.21 o 
  -1   2  17      206.48      205.36     12.57 o 
   0   2  17        9.61       18.54      9.90 o 
   1   2  17     1056.67     1027.08     19.02 o 
   2   2  17       10.40       28.16      7.27 o 
   3   2  17      714.43      708.70     15.31 o 
   4   2  17       30.26       38.87     11.82 o 
  -5   3  17      275.30      283.65     15.78 o 
  -4   3  17       33.93       41.76      9.97 o 
  -3   3  17      495.18      473.84     27.03 o 
  -2   3  17        0.44        9.37     10.53 o 
  -1   3  17       58.51       57.72     11.68 o 
   0   3  17        5.51       10.94      8.88 o 
   1   3  17      380.19      371.90     14.14 o 
   2   3  17       11.16       23.09     13.24 o 
   3   3  17       21.44       31.40      8.25 o 
   4   3  17      374.70      357.28     17.20 o 
  -5   4  17      368.53      344.16     18.90 o 
  -4   4  17       52.13       61.38     12.73 o 
  -3   4  17      915.25      862.16     21.44 o 
  -2   4  17      192.89      199.85     10.21 o 
  -1   4  17       51.95       56.03     14.08 o 
   0   4  17       97.26       98.27      9.35 o 
   1   4  17      528.14      522.26     12.30 o 
   2   4  17      152.39      162.42      8.59 o 
   3   4  17      495.31      474.67     15.37 o 
  -5   5  17      134.44      152.75     11.93 o 
  -4   5  17       69.57       83.51     13.05 o 
  -3   5  17      108.26      105.58     13.53 o 
  -2   5  17        0.08        6.05     12.06 o 
  -1   5  17      145.36      149.39     12.19 o 
   0   5  17        2.05       13.73     10.22 o 
   1   5  17        0.13        8.83      8.02 o 
   2   5  17      261.06      252.70     12.37 o 
   3   5  17       42.96       52.02     11.78 o 
  -4   6  17       11.15       27.18      8.15 o 
  -3   6  17      427.41      410.79     15.92 o 
  -2   6  17      106.73      120.84     15.87 o 
  -1   6  17      111.67      113.96      9.12 o 
   0   6  17       51.97       57.45     10.05 o 
   1   6  17        0.10        9.31      8.81 o 
   2   6  17      139.26      144.33     12.54 o 
  -3   7  17        6.08       28.76     11.02 o 
  -2   7  17       65.19       83.18     18.61 o 
  -1   7  17      166.76      183.27     11.24 o 
   0   7  17       67.88       75.63      8.88 o 
   1   7  17      183.00      186.09     11.20 o 
  -2   8  17      282.40      282.57     14.55 o 
  -1   8  17       58.35       61.41     11.68 o 
   0   8  17        1.94       13.94     11.89 o 
  -4   0  18       78.22       80.80     20.59 o 
  -2   0  18      149.81      150.62     17.26 o 
   0   0  18        5.44       24.32     12.16 o 
   2   0  18       49.36       58.64     11.96 o 
  -5   1  18       21.20       30.54     13.71 o 
  -4   1  18      110.25      102.17     12.67 o 
  -3   1  18       25.24       32.04     10.84 o 
  -2   1  18      412.58      404.60     17.33 o 
  -1   1  18        5.29       16.73     11.55 o 
   0   1  18      259.01      274.95     20.14 o 
   1   1  18        1.43        8.89      9.71 o 
   2   1  18        6.80       23.78      9.18 o 
   3   1  18        0.04       18.52      8.67 o 
  -5   2  18       14.50       28.87     11.26 o 
  -4   2  18        1.33       19.89     11.86 o 
  -3   2  18       10.69       29.59     11.84 o 
  -2   2  18      201.24      194.78     14.72 o 
  -1   2  18       59.69       61.63      9.93 o 
   0   2  18        3.16       16.81      9.24 o 
   1   2  18      289.80      283.71     13.19 o 
   2   2  18        2.12       15.99     10.72 o 
   3   2  18       90.46       89.92      8.67 o 
  -4   3  18       11.17       31.29     12.84 o 
  -3   3  18      233.30      237.51     13.80 o 
  -2   3  18      157.11      153.50     15.17 o 
  -1   3  18        3.80       16.92     14.14 o 
   0   3  18      497.48      473.49     13.52 o 
   1   3  18        7.64       19.13      9.09 o 
   2   3  18       66.92       72.20     10.29 o 
   3   3  18       11.15       26.86     11.92 o 
  -4   4  18       33.99       44.22     18.31 o 
  -3   4  18       12.12       24.90     12.23 o 
  -2   4  18      208.52      206.30     15.79 o 
  -1   4  18       20.65       32.37     11.16 o 
   0   4  18        9.78       19.24      8.88 o 
   1   4  18       29.04       30.38      8.39 o 
   2   4  18       27.26       34.09     13.38 o 
  -3   5  18      377.22      374.19     22.14 o 
  -2   5  18       75.04       88.03     14.01 o 
  -1   5  18       16.61       29.01      9.41 o 
   0   5  18       64.52       75.66      9.35 o 
   1   5  18        7.68       17.44     10.55 o 
   2   5  18       10.95       24.03      9.99 o 
  -3   6  18       29.85       48.50      9.91 o 
  -2   6  18      233.55      232.04     18.64 o 
  -1   6  18        8.47       11.69      9.78 o 
   0   6  18        2.93       15.99      8.74 o 
   1   6  18       23.88       32.65     11.09 o 
  -3   0  19       22.57       40.60     18.63 o 
  -1   0  19      192.60      187.89     18.44 o 
   1   0  19      200.54      194.95     15.49 o 
  -4   1  19       20.52       37.54     15.94 o 
  -3   1  19      386.37      357.53     18.24 o 
  -2   1  19        1.11       15.11     12.34 o 
  -1   1  19      157.91      155.85     12.03 o 
   0   1  19       28.58       39.55      9.93 o 
   1   1  19      148.84      156.88     13.76 o 
   2   1  19       34.96       47.59     12.30 o 
  -3   2  19        2.77       17.27     14.35 o 
  -2   2  19       20.36       30.71     13.77 o 
  -1   2  19      198.02      184.43     15.82 o 
   0   2  19       62.60       63.54     11.12 o 
   1   2  19      198.08      196.98     11.82 o 
  -3   3  19       65.39       85.43     12.69 o 
  -2   3  19       22.54       33.98     13.98 o 
  -1   3  19      109.03      114.76     11.44 o 
   0   3  19        5.34       15.87      9.58 o 
   1   3  19      184.38      186.09     12.48 o 
  -2   4  19        3.50       13.41     13.57 o 
  -1   4  19      170.17      157.63     12.42 o 
   0   4  19        3.78       15.02     12.16 o 
                                                 
